# Supplementary material for: Phenotypic and genomic comparison of Photorhabdus luminescens subsp. laumondii TT01 and a widely used rifampicin-resistant Photorhabdus luminescens laboratory strain
Source: BMC Genomics. 2018 Nov 29;19:854. doi: 10.1186/s12864-018-5121-z (PMC6267812; doi:10.1186/s12864-018-5121-z)
Supplement: Supplementary file 2 — Table S3b. Mapping of gene codes between the TT01, TT01m and DJC genomes. (XLSX 191 kb) [file 12864_2018_5121_MOESM2_ESM.xlsx]

## Sheet: raw_mappingTab
PluTT01m_00005	plu0001	PluDJC_00005	-
PluTT01m_00010	plu0002	PluDJC_00010	-
PluTT01m_00015	plu0003	PluDJC_00015	-
PluTT01m_00020	plu0004	PluDJC_00020	-
PluTT01m_00025	plu0005	PluDJC_00025	-
PluTT01m_00027	-	PluDJC_00027	pseudoNotCalled
PluTT01m_00030	-	-	missingGeneCall
PluTT01m_00035	plu0006	PluDJC_00040	-
PluTT01m_00040	plu0007	PluDJC_00045	StartDiscrep
PluTT01m_00045	plu0008	PluDJC_00050	-
PluTT01m_00050	plu0009	PluDJC_00055	-
PluTT01m_00055	plu0010	PluDJC_00060	-
PluTT01m_00060	plu0011	PluDJC_00065	-
PluTT01m_00065	plu0012	PluDJC_00070	StartDiscrep
PluTT01m_00070	plu0013	PluDJC_00075	-
PluTT01m_00075	plu0014	PluDJC_00080	-
PluTT01m_00080	plu0015	PluDJC_00085	-
-	plu0016	-	spurious
PluTT01m_00085	-	PluDJC_00090	pseudoNotCalled
PluTT01m_00090	plu0017	PluDJC_00095	-
PluTT01m_00095	plu0018	PluDJC_00100	-
PluTT01m_00100	-	PluDJC_00105	missingGeneCall
PluTT01m_00105	plu0019	PluDJC_00110	StartDiscrep
PluTT01m_00110	plu0020	PluDJC_00115	-
PluTT01m_00115	plu0021	PluDJC_00120	-
PluTT01m_00120	plu0022	PluDJC_00125	-
PluTT01m_00125	plu0023	PluDJC_00130	-
PluTT01m_00130	plu0024	PluDJC_00135	-
PluTT01m_00135	plu0025	PluDJC_00140	-
PluTT01m_00140	plu0026	PluDJC_00145	-
PluTT01m_00142	plu0027	PluDJC_00147	StartDiscrep
PluTT01m_00145	plu0028	PluDJC_00150	-
PluTT01m_00150	plu0029	PluDJC_00155	-
-	plu0030	-	spurious
PluTT01m_00155	plu0034	PluDJC_00175	onInversion+StartDiscrep
PluTT01m_00160	plu0033	PluDJC_00170	onInversion+StartDiscrep
PluTT01m_00165	plu0032	PluDJC_00165	onInversion
PluTT01m_00170	plu0031	PluDJC_00160	onInversion+StartDiscrep
PluTT01m_00175	plu0035	PluDJC_00180	-
PluTT01m_00180	plu0036	PluDJC_00185	-
PluTT01m_00185	plu0037	PluDJC_00190	-
PluTT01m_00190	plu0038	PluDJC_00195	-
PluTT01m_00195	plu0039	PluDJC_00200	-
PluTT01m_00200	plu0040	PluDJC_00205	-
PluTT01m_00205	plu0041	PluDJC_00210	-
PluTT01m_00210	plu0042	PluDJC_00215	-
PluTT01m_00215	plu0043	PluDJC_00220	-
PluTT01m_00220	plu0044	PluDJC_00225	-
PluTT01m_00225	plu0045	PluDJC_00230	-
PluTT01m_00230	plu0046	PluDJC_00235	-
PluTT01m_00235	plu0047	PluDJC_00240	-
PluTT01m_00240	plu0048	PluDJC_00245	-
PluTT01m_00245	plu0049	PluDJC_00250	plu0049(G177D)
PluTT01m_00250	plu0050	PluDJC_00255	-
PluTT01m_00255	plu0051	PluDJC_00260	-
PluTT01m_00260	plu0052	PluDJC_00265	-
PluTT01m_00265	plu0053	PluDJC_00270	-
PluTT01m_00270	plu0054	PluDJC_00275	-
PluTT01m_00275	plu0055	PluDJC_00280	-
PluTT01m_00280	plu0056	PluDJC_00285	-
PluTT01m_00285	plu0057	PluDJC_00290	-
PluTT01m_00290	plu0058	PluDJC_00295	-
PluTT01m_00295	plu0059	PluDJC_00300	-
PluTT01m_00300	plu0060	PluDJC_00305	StartDiscrep
PluTT01m_00305	plu0061	PluDJC_00310	-
PluTT01m_00310	plu0062	PluDJC_00315	noPseudo
PluTT01m_00315	plu0063	PluDJC_00320	noPseudo
PluTT01m_00320	-	PluDJC_00325	missingGeneCall
PluTT01m_00345	plu0064	PluDJC_00350	StartDiscrep
PluTT01m_00350	plu0065	PluDJC_00355	-
PluTT01m_00355	plu0066+plu0067	PluDJC_00360	multiTT01
PluTT01m_00360	plu0068+plu0069	PluDJC_00365	multiTT01
PluTT01m_00365	plu0070+plu0071	PluDJC_00370	multiTT01
PluTT01m_00370	plu0072	PluDJC_00375	-
PluTT01m_00375	plu0073	PluDJC_00380	-
PluTT01m_00380	plu0074	PluDJC_00385	-
PluTT01m_00385	plu0075	PluDJC_00390	-
PluTT01m_00390	plu0076	PluDJC_00395	-
PluTT01m_00395	plu0077	PluDJC_00400	-
PluTT01m_00400	plu0078	PluDJC_00405	-
PluTT01m_00405	plu0079	PluDJC_00410	-
PluTT01m_00410	plu0080	PluDJC_00415	-
PluTT01m_00415	plu0081	PluDJC_00420	-
PluTT01m_00420	plu0082	PluDJC_00425	-
-	plu0083	-	pseudoSkipped
PluTT01m_00425	-	PluDJC_00430	missingGeneCall
PluTT01m_00430	plu0084	PluDJC_00435	-
PluTT01m_00435	plu0085	PluDJC_00440	-
PluTT01m_00440	plu0086	PluDJC_00445	-
PluTT01m_00445	plu0087	PluDJC_00450	-
PluTT01m_00450	plu0088	PluDJC_00455	-
PluTT01m_00455	plu0089	PluDJC_00460	-
PluTT01m_00460	plu0090	PluDJC_00465	-
PluTT01m_00465	plu0091	PluDJC_00470	-
PluTT01m_00470	plu0092	PluDJC_00475	-
PluTT01m_00475	plu0093	PluDJC_00480	-
PluTT01m_00480	plu0094	PluDJC_00485	-
PluTT01m_00485	plu0095	PluDJC_00490	-
PluTT01m_00490	plu0096	PluDJC_00495	-
PluTT01m_00495	plu0097	PluDJC_00500	-
PluTT01m_00500	plu0098	PluDJC_00505	-
PluTT01m_00505	plu0099	PluDJC_00510	-
PluTT01m_00510	plu0100	PluDJC_00515	-
PluTT01m_00515	plu0101	PluDJC_00520	-
PluTT01m_00520	-	PluDJC_00525	missingGeneCall
PluTT01m_00525	plu0102	PluDJC_00530	-
PluTT01m_00530	plu0103	PluDJC_00535	-
PluTT01m_00535	plu0104	PluDJC_00540	-
PluTT01m_00540	plu0105	PluDJC_00590	-
PluTT01m_00545	plu0106	PluDJC_00595	-
PluTT01m_00550	plu0107	PluDJC_00600	-
PluTT01m_00555	plu0108	PluDJC_00605	StartDiscrep
PluTT01m_00560	plu0109	PluDJC_00610	-
PluTT01m_00565	plu0110	PluDJC_00615	-
PluTT01m_00570	plu0111	PluDJC_00620	-
PluTT01m_00575	plu0112	PluDJC_00625	-
PluTT01m_00580	plu0113	PluDJC_00630	-
PluTT01m_00585	plu0114	PluDJC_00635	-
PluTT01m_00590	plu0115	PluDJC_00640	StartDiscrep
PluTT01m_00595	-	PluDJC_00645	missingGeneCall
PluTT01m_00600	plu0116	PluDJC_00650+PluDJC_00655	StartDiscrep
PluTT01m_00605	plu0117	PluDJC_00660	-
PluTT01m_00610	plu0118	PluDJC_00665	-
PluTT01m_00615	plu0119	PluDJC_00670	-
PluTT01m_00620	plu0120	PluDJC_00675	-
PluTT01m_00625	plu0121	PluDJC_00680	-
PluTT01m_00630	-	PluDJC_00685	missingGeneCall
PluTT01m_00635	plu0122	PluDJC_00690	-
PluTT01m_00640	plu0123	PluDJC_00695	-
PluTT01m_00645	plu0124	PluDJC_00700	-
PluTT01m_00650	plu0125	PluDJC_00705	-
PluTT01m_00655	plu0126	PluDJC_00710	-
PluTT01m_00660	plu0127	PluDJC_00715	-
PluTT01m_00665	plu0128	PluDJC_00720	isPseudo
-	plu0129	-	spurious
PluTT01m_00670	-	PluDJC_00725	missingGeneCall
PluTT01m_00675	plu0130	PluDJC_00730	-
PluTT01m_00680	plu0131	PluDJC_00735	-
PluTT01m_00685	plu0132	PluDJC_00740	StartDiscrep
PluTT01m_00690	plu0133	PluDJC_00745	-
PluTT01m_00695	plu0134	PluDJC_00750	-
PluTT01m_00700	plu0135	PluDJC_00755	-
PluTT01m_00705	plu0136	PluDJC_00760	-
PluTT01m_00710	plu0137	PluDJC_00765	-
PluTT01m_00715	plu0138	PluDJC_00770	isPseudo
PluTT01m_00720	plu0139	PluDJC_00775	-
PluTT01m_00725	plu0140	PluDJC_00780	-
PluTT01m_00730	plu0141	PluDJC_00785	-
PluTT01m_00735	plu0142	PluDJC_00790	StartDiscrep
PluTT01m_00740	plu0143	PluDJC_00795	-
PluTT01m_00745	plu0144	PluDJC_00800	-
PluTT01m_00750	plu0145	PluDJC_00805	-
PluTT01m_00755	plu0146	PluDJC_00810	StartDiscrep
PluTT01m_00760	plu0147	PluDJC_00815	-
PluTT01m_00765	plu0148	PluDJC_00820	-
PluTT01m_00770	plu0149+plu0150	PluDJC_00825	multiTT01
-	plu0151	-	pseudoSkipped
PluTT01m_00775	plu0152	PluDJC_00830	-
PluTT01m_00780	-	PluDJC_00835	pseudoNotCalled
PluTT01m_00785	plu0153	PluDJC_00840+PluDJC_00845	-
PluTT01m_00790	plu0154	PluDJC_00850	-
PluTT01m_00795	-	PluDJC_00852	missingGeneCall
PluTT01m_00800	plu0155	PluDJC_00855	-
PluTT01m_00805	plu0156	PluDJC_00860	-
PluTT01m_00810	plu0157	PluDJC_00865	-
PluTT01m_00815	plu0158	PluDJC_00870	-
PluTT01m_00820	plu0159	PluDJC_00875	isPseudo
PluTT01m_00825	plu0160	PluDJC_00880	StartDiscrep
PluTT01m_00830	plu0161	PluDJC_00885	-
PluTT01m_00835	-	PluDJC_00890	pseudoCoding
PluTT01m_00840	plu0162	PluDJC_00895	-
PluTT01m_00845	plu0163	PluDJC_00900	-
PluTT01m_00850	plu0164	PluDJC_00905	StartDiscrep
PluTT01m_00855	plu0165	PluDJC_00910	StartDiscrep
PluTT01m_00860	plu0166	PluDJC_00915	StartDiscrep
PluTT01m_00865	plu0167	PluDJC_00920	-
PluTT01m_00870	-	PluDJC_00925	pseudoCoding
PluTT01m_00875	plu0168+plu0169	PluDJC_00930	multiTT01
PluTT01m_00880	plu0170	PluDJC_00935	-
PluTT01m_00885	plu0171	PluDJC_00940	-
PluTT01m_00890	plu0172	PluDJC_00945	-
PluTT01m_00895	plu0173	PluDJC_00950	-
PluTT01m_00900	plu0174	PluDJC_00955	-
PluTT01m_00905	plu0175	PluDJC_00960	-
PluTT01m_00910	plu0176	PluDJC_00965	-
PluTT01m_00915	plu0177	PluDJC_00970	-
PluTT01m_00920	plu0178	PluDJC_00975	StartDiscrep
PluTT01m_00925	plu0179	PluDJC_00980	-
PluTT01m_00930	plu0180	PluDJC_00985	-
PluTT01m_00932	plu0181	PluDJC_00988	isPseudo
PluTT01m_00935	plu0182	PluDJC_00990	-
PluTT01m_00940	plu0183	PluDJC_00995	-
PluTT01m_00945	plu0184	PluDJC_01000	-
PluTT01m_00950	plu0185	PluDJC_01005	-
PluTT01m_00955	plu0186	PluDJC_01010	-
PluTT01m_00960	plu0187	PluDJC_01015	StartDiscrep
PluTT01m_00965	plu0188	PluDJC_01020	-
PluTT01m_00970	plu0189	PluDJC_01025	-
PluTT01m_00975	plu0190	PluDJC_01030	isPseudo
PluTT01m_00980	plu0191	PluDJC_01035	StartDiscrep
PluTT01m_00985	plu0192	PluDJC_01040	StartDiscrep
PluTT01m_00990	plu0193	PluDJC_01045	-
PluTT01m_00995	plu0194	PluDJC_01050	-
PluTT01m_01000	plu0195	PluDJC_01055	-
PluTT01m_01005	plu0196	PluDJC_01060	-
PluTT01m_01010	plu0197	PluDJC_01065	-
PluTT01m_01015	plu0198	PluDJC_01070	-
PluTT01m_01020	plu0199	PluDJC_01075	-
PluTT01m_01025	plu0200	PluDJC_01080	isPseudo
PluTT01m_01030	plu0201	PluDJC_01085	-
PluTT01m_01035	plu0202	PluDJC_01090	-
PluTT01m_01040	plu0203	PluDJC_01092	-
PluTT01m_01045	-	PluDJC_01095	pseudoNotCalled
PluTT01m_01050	plu0204	PluDJC_01100	-
PluTT01m_01055	plu0205	PluDJC_01105	StartDiscrep
PluTT01m_01060	plu0206	PluDJC_01110	-
PluTT01m_01065	plu0207	PluDJC_01115	-
PluTT01m_01070	plu0208	PluDJC_01120	-
PluTT01m_01075	plu0209	PluDJC_01125	-
PluTT01m_01080	plu0210	PluDJC_01130	-
PluTT01m_01085	plu0211	PluDJC_01135	-
PluTT01m_01090	plu0212	PluDJC_01140	-
PluTT01m_01095	plu0213	PluDJC_01145	-
PluTT01m_01100	plu0214	PluDJC_01150	-
PluTT01m_01105	plu0215	PluDJC_01155	StartDiscrep
PluTT01m_01110	plu0216	PluDJC_01160	-
PluTT01m_01115	plu0217	PluDJC_01165	-
PluTT01m_01120	plu0218	PluDJC_01170	StartDiscrep
PluTT01m_01125	plu0219	PluDJC_01175	-
PluTT01m_01130	plu0220	PluDJC_01180	-
PluTT01m_01135	plu0221	PluDJC_01185	-
PluTT01m_01140	plu0222	PluDJC_01190	-
PluTT01m_01145	plu0223	PluDJC_01195	isPseudo
PluTT01m_01150	plu0224	PluDJC_01200	-
PluTT01m_01155	plu0225	PluDJC_01205	-
PluTT01m_01160	plu0226	PluDJC_01210	-
-	plu0227	-	pseudoSkipped
PluTT01m_01165	-	PluDJC_01215	missingGeneCall
PluTT01m_01170	plu0228	PluDJC_01220	-
PluTT01m_01175	plu0229	PluDJC_01225	-
PluTT01m_01180	-	PluDJC_01230	missingGeneCall
PluTT01m_01185	plu0230	PluDJC_01235	-
PluTT01m_01190	-	PluDJC_01240	missingGeneCall
PluTT01m_01195	plu0231	PluDJC_01245	-
-	plu0232	-	spurious
PluTT01m_01200	plu0233	PluDJC_01250	-
PluTT01m_01205	plu0234	PluDJC_01255	-
PluTT01m_01210	plu0235	PluDJC_01260	-
PluTT01m_01215	plu0236	PluDJC_01265	-
PluTT01m_01220	plu0237	PluDJC_01270	-
PluTT01m_01225	plu0238	PluDJC_01275	StartDiscrep
PluTT01m_01230	plu0239	PluDJC_01280	-
PluTT01m_01235	plu0240	PluDJC_01285	-
PluTT01m_01240	plu0241	PluDJC_01290	-
PluTT01m_01245	plu0242	PluDJC_01295	-
PluTT01m_01250	plu0243	PluDJC_01300	-
PluTT01m_01255	plu0244	PluDJC_01305	-
PluTT01m_01260	plu0245	PluDJC_01310	StartDiscrep
PluTT01m_01265	plu0246	PluDJC_01315	-
PluTT01m_01270	plu0247	PluDJC_01320	-
PluTT01m_01275	plu0248	PluDJC_01325	-
PluTT01m_01280	plu0249	PluDJC_01330	-
PluTT01m_01285	plu0250	PluDJC_01335	-
PluTT01m_01290	plu0251	PluDJC_01340	isPseudo
PluTT01m_01295	plu0252	PluDJC_01345	-
PluTT01m_01300	plu0253	PluDJC_01350	-
PluTT01m_01305	plu0254	PluDJC_01355	-
PluTT01m_01310	plu0255	PluDJC_01360	-
-	plu0256	-	spurious
PluTT01m_01315	-	PluDJC_01365	pseudoNotCalled
PluTT01m_01320	plu0257	PluDJC_01370	-
PluTT01m_01325	plu0258	PluDJC_01375	-
PluTT01m_01330	plu0259	PluDJC_01380	StartDiscrep
PluTT01m_01335	plu0260	PluDJC_01385	-
PluTT01m_01340	plu0261	PluDJC_01390	-
PluTT01m_01345	plu0262	PluDJC_01395	-
PluTT01m_01350	plu0263	PluDJC_01400	-
PluTT01m_01355	plu0264	PluDJC_01405	-
PluTT01m_01360	plu0265	PluDJC_01410	StartDiscrep
PluTT01m_01365	plu0266	PluDJC_01415	-
PluTT01m_01370	plu0267	PluDJC_01420	plu0267(N134K)
PluTT01m_01375	plu0268	PluDJC_01425	StartDiscrep
PluTT01m_01380	plu0269	PluDJC_01430	StartDiscrep
PluTT01m_01385	plu0270	PluDJC_01435	-
PluTT01m_01390	-	PluDJC_01440	spurious
PluTT01m_01392	plu0271	PluDJC_01442	StartDiscrep
PluTT01m_01395	plu0272	PluDJC_01445	-
PluTT01m_01400	plu0273	PluDJC_01450	-
PluTT01m_01405	plu0274	PluDJC_01455	-
-	plu0275	-	spurious
PluTT01m_01410	plu0276	PluDJC_01460	isPseudo
PluTT01m_01415	plu0277	PluDJC_01465	-
PluTT01m_01420	plu0278	PluDJC_01470	-
PluTT01m_01425	-	-	spurious
PluTT01m_01430	plu0279	PluDJC_01475	-
PluTT01m_01435	plu0280	PluDJC_01480	StartDiscrep
-	plu0281	-	spurious
PluTT01m_01440	plu0282	PluDJC_01485	-
PluTT01m_01445	plu0283	PluDJC_01490	-
PluTT01m_01450	-	PluDJC_01495	pseudoNotCalled
PluTT01m_01455	plu0284	PluDJC_01500	-
PluTT01m_01460	plu0285	PluDJC_01505	-
PluTT01m_01465	-	PluDJC_01510	missingGeneCall
PluTT01m_01470	plu0286	PluDJC_01515	-
PluTT01m_01475	plu0287	PluDJC_01520	-
PluTT01m_01480	plu0288	PluDJC_01525	-
PluTT01m_01485	plu0289	PluDJC_01530	-
-	plu0290	-	spurious
PluTT01m_01490	plu0291	PluDJC_01535	-
PluTT01m_01495	plu0292	PluDJC_01540	StartDiscrep
PluTT01m_01500	plu0293	PluDJC_01545	-
PluTT01m_01505	plu0294	PluDJC_01550	-
PluTT01m_01510	plu0295	PluDJC_01555	isPseudo
PluTT01m_01520	plu0296	PluDJC_01565	-
PluTT01m_01525	plu0297	PluDJC_01570	-
PluTT01m_01530	plu0298	PluDJC_01575	StartDiscrep
PluTT01m_01535	plu0299	PluDJC_01580	-
PluTT01m_01540	plu0300	PluDJC_01585	-
PluTT01m_01545	plu0301	PluDJC_01590	-
PluTT01m_01550	plu0302	PluDJC_01595	-
PluTT01m_01555	plu0303	PluDJC_01600	-
PluTT01m_01560	plu0304	PluDJC_01605	StartDiscrep
PluTT01m_01565	plu0305	PluDJC_01610	StartDiscrep
PluTT01m_01570	plu0306	PluDJC_01615	-
PluTT01m_01575	plu0307	PluDJC_01620	-
PluTT01m_01580	plu0308	PluDJC_01625	-
-	plu0309	-	spurious
PluTT01m_01585	-	PluDJC_01630	spurious
PluTT01m_01590	plu0310	PluDJC_01635	-
PluTT01m_01595	plu0311	PluDJC_01640	-
PluTT01m_01600	plu0312	PluDJC_01645	-
PluTT01m_01605	plu0313+plu0314	PluDJC_01650	multiTT01
PluTT01m_01610	plu0315	PluDJC_01655	-
PluTT01m_01615	plu0316	PluDJC_01660	-
PluTT01m_01620	plu0317	PluDJC_01665	-
PluTT01m_01625	plu0318	PluDJC_01670	StartDiscrep
PluTT01m_01630	plu0319	-	-
PluTT01m_01635	plu0320	PluDJC_01675	-
PluTT01m_01640	plu0321	PluDJC_01680	isPseudo
PluTT01m_01642	plu0322	PluDJC_01682	StartDiscrep
PluTT01m_01645	plu0323	PluDJC_01685	-
PluTT01m_01650	plu0324	PluDJC_01690	isPseudo
PluTT01m_01655	plu0325	PluDJC_01695	StartDiscrep
PluTT01m_01660	plu0326	-	-
PluTT01m_01665	plu0327	PluDJC_01700	-
PluTT01m_01670	-	PluDJC_01705	missingGeneCall
PluTT01m_01675	plu0328	PluDJC_01710	-
PluTT01m_01680	plu0329	PluDJC_01715	-
PluTT01m_01685	plu0330	PluDJC_01720	isPseudo
PluTT01m_01690	plu0331	PluDJC_01725	-
PluTT01m_01695	plu0332	PluDJC_01730	StartDiscrep
PluTT01m_01700	plu0333	PluDJC_01735	StartDiscrep
PluTT01m_01705	-	PluDJC_01740	missingGeneCall
PluTT01m_01710	plu0334	PluDJC_01745	-
PluTT01m_01715	plu0335	PluDJC_01750	isPseudo
PluTT01m_01720	plu0336	PluDJC_01755	-
PluTT01m_01725	plu0337	-	isPseudo
PluTT01m_01730	plu0338	-	-
PluTT01m_01735	plu0339	-	-
PluTT01m_01740	plu0340	-	StartDiscrep
PluTT01m_01745	plu0341	-	-
PluTT01m_01750	plu0342	-	-
PluTT01m_01755	plu0343	-	isPseudo
PluTT01m_01758	plu0344	-	isPseudo
PluTT01m_01760	plu0345	-	-
PluTT01m_01765	plu0346	-	-
PluTT01m_01770	plu0347	-	StartDiscrep
PluTT01m_01775	plu0348	-	-
-	plu0349	-	pseudoSkipped
PluTT01m_01780	plu0350	-	-
PluTT01m_01785	plu0351	-	-
PluTT01m_01790	plu0352	-	-
PluTT01m_01795	plu0353	-	isPseudo
PluTT01m_01800	plu0354	-	-
PluTT01m_01805	plu0355	-	-
PluTT01m_01810	plu0356	-	isPseudo
PluTT01m_01815	plu0357	-	-
PluTT01m_01820	plu0358	-	isPseudo
PluTT01m_01825	plu0359	-	-
PluTT01m_01830	plu0360	PluDJC_01760	-
PluTT01m_01835	plu0361	PluDJC_01765	-
PluTT01m_01840	plu0362	PluDJC_01770	-
PluTT01m_01845	plu0363	PluDJC_01775	-
PluTT01m_01850	plu0364	PluDJC_01780	-
PluTT01m_01855	plu0365	PluDJC_01785	-
PluTT01m_01860	plu0366	PluDJC_01790	-
PluTT01m_01865	plu0367	PluDJC_01795	-
PluTT01m_01870	plu0368	PluDJC_01800	StartDiscrep
PluTT01m_01875	plu0369	PluDJC_01805	-
PluTT01m_01880	plu0370	PluDJC_01810	-
PluTT01m_01885	plu0371	PluDJC_01815	-
PluTT01m_01890	plu0372	PluDJC_01820	-
PluTT01m_01895	plu0373	PluDJC_01825	-
PluTT01m_01900	plu0374	PluDJC_01830	-
PluTT01m_01905	plu0375	PluDJC_01835	StartDiscrep
PluTT01m_01910	plu0376	PluDJC_01840	-
PluTT01m_01915	plu0377	PluDJC_01845	-
PluTT01m_01920	plu0378	PluDJC_01850	-
PluTT01m_01925	plu0379	PluDJC_01855	StartDiscrep
PluTT01m_01930	plu0380	PluDJC_01860	-
PluTT01m_01935	plu0381	PluDJC_01865	-
PluTT01m_01940	plu0382	PluDJC_01870	StartDiscrep
PluTT01m_01945	plu0383	PluDJC_01875	-
PluTT01m_01950	plu0384	PluDJC_01880	-
PluTT01m_01955	plu0385	-	-
PluTT01m_01960	plu0386	PluDJC_01885	-
PluTT01m_01965	plu0387	PluDJC_01890	noPseudo
PluTT01m_01970	plu0388	PluDJC_01895	noPseudo
PluTT01m_01975	plu0389	PluDJC_01900	-
PluTT01m_01980	plu0390	PluDJC_01905	-
PluTT01m_01985	plu0391	PluDJC_01910	-
PluTT01m_01990	plu0392	PluDJC_01915	-
PluTT01m_01995	plu0393	PluDJC_01920	-
PluTT01m_02000	plu0394	PluDJC_01925	-
PluTT01m_02005	plu0395	PluDJC_01930	-
PluTT01m_02010	plu0396	PluDJC_01935	-
PluTT01m_02015	plu0397	PluDJC_01940	-
PluTT01m_02020	plu0398	PluDJC_01945	-
PluTT01m_02025	plu0399	PluDJC_01950	-
PluTT01m_02030	plu0400	-	-
PluTT01m_02035	plu0401	PluDJC_01955	-
PluTT01m_02040	plu0402	PluDJC_01960	-
PluTT01m_02045	plu0403	PluDJC_01965	-
PluTT01m_02050	plu0404	PluDJC_01970	-
PluTT01m_02055	plu0405	PluDJC_01975	-
PluTT01m_02060	plu0406	PluDJC_01980	StartDiscrep
PluTT01m_02065	plu0407	PluDJC_01985	-
PluTT01m_02070	plu0408	PluDJC_01990	-
PluTT01m_02075	plu0409	PluDJC_01995	StartDiscrep
PluTT01m_02080	plu0410	PluDJC_02000	-
PluTT01m_02085	plu0411	PluDJC_02005	-
PluTT01m_02090	plu0412	PluDJC_02010	StartDiscrep
PluTT01m_02095	plu0413	PluDJC_02015	StartDiscrep
PluTT01m_02100	plu0414	PluDJC_02020	-
PluTT01m_02105	plu0415	PluDJC_02025	-
PluTT01m_02110	plu0416	PluDJC_02030	-
PluTT01m_02115	plu0417	PluDJC_02035	StartDiscrep
PluTT01m_02120	plu0418	PluDJC_02040	-
PluTT01m_02125	plu0419	PluDJC_02045	-
PluTT01m_02130	plu0420	PluDJC_02050	-
PluTT01m_02135	-	PluDJC_02055	missingGeneCall
PluTT01m_02140	plu0421	PluDJC_02060	-
PluTT01m_02145	plu0422	PluDJC_02065	-
PluTT01m_02150	plu0423	PluDJC_02070	-
PluTT01m_02155	plu0424	PluDJC_02075	-
PluTT01m_02160	plu0425	PluDJC_02080	StartDiscrep
PluTT01m_02165	plu0426	PluDJC_02085	-
PluTT01m_02170	plu0427	PluDJC_02090	-
PluTT01m_02175	plu0428	PluDJC_02095	-
PluTT01m_02180	plu0429	PluDJC_02100	-
PluTT01m_02185	plu0430	PluDJC_02105	-
PluTT01m_02190	plu0431	PluDJC_02110	-
PluTT01m_02195	plu0432	PluDJC_02115	-
PluTT01m_02200	plu0433	PluDJC_02120	-
PluTT01m_02205	plu0434	PluDJC_02125	-
PluTT01m_02210	plu0435	PluDJC_02130	-
PluTT01m_02215	plu0436	PluDJC_02135	-
PluTT01m_02220	plu0437	PluDJC_02140	-
PluTT01m_02225	plu0438	PluDJC_02145	-
PluTT01m_02230	plu0439	PluDJC_02150	-
PluTT01m_02235	plu0440	PluDJC_02155	-
PluTT01m_02240	plu0441	PluDJC_02160	-
PluTT01m_02245	plu0442	PluDJC_02165	-
PluTT01m_02250	plu0443	PluDJC_02170	StartDiscrep
PluTT01m_02255	plu0444	PluDJC_02175	-
-	plu0445	-	spurious
PluTT01m_02260	plu0446	PluDJC_02180	-
PluTT01m_02265	plu0447	PluDJC_02185	-
PluTT01m_02270	plu0448	PluDJC_02190	-
PluTT01m_02275	plu0449	PluDJC_02195	StartDiscrep
PluTT01m_02280	plu0450	PluDJC_02200	-
PluTT01m_02285	plu0451	PluDJC_02205	-
PluTT01m_02290	plu0452	PluDJC_02210	-
PluTT01m_02295	plu0453	PluDJC_02215	-
PluTT01m_02300	plu0454	PluDJC_02220	StartDiscrep
PluTT01m_02305	plu0455	PluDJC_02225	-
PluTT01m_02310	plu0456	PluDJC_02230	-
PluTT01m_02315	plu0457	PluDJC_02235	-
PluTT01m_02320	plu0458	PluDJC_02240	-
PluTT01m_02325	plu0459	PluDJC_02245	-
PluTT01m_02330	plu0460	PluDJC_02250	-
PluTT01m_02335	plu0461	PluDJC_02255	-
PluTT01m_02340	plu0462	PluDJC_02260	-
PluTT01m_02345	plu0463	PluDJC_02265	-
PluTT01m_02350	plu0464	PluDJC_02270	-
PluTT01m_02355	plu0465	PluDJC_02275	StartDiscrep
PluTT01m_02360	plu0466	PluDJC_02280	-
PluTT01m_02365	plu0467	PluDJC_02285	-
PluTT01m_02370	plu0468	-	-
PluTT01m_02375	-	-	spurious
PluTT01m_02380	plu0469	PluDJC_02295	-
PluTT01m_02385	plu0470	PluDJC_02300	-
PluTT01m_02390	plu0471	PluDJC_02305	-
PluTT01m_02395	plu0472	PluDJC_02310	-
PluTT01m_02400	plu0473	PluDJC_02315	StartDiscrep
PluTT01m_02405	plu0474	PluDJC_02320	-
PluTT01m_02410	plu0475	PluDJC_02325	StartDiscrep
PluTT01m_02415	plu0476	PluDJC_02330	-
PluTT01m_02420	plu0477	PluDJC_02335	-
PluTT01m_02425	plu0478	PluDJC_02340	-
PluTT01m_02430	plu0479	PluDJC_02345	-
PluTT01m_02435	plu0480	PluDJC_02350	-
PluTT01m_02440	plu0481	PluDJC_02355	StartDiscrep
PluTT01m_02445	plu0482	PluDJC_02360	-
PluTT01m_02450	plu0483	PluDJC_02365	-
PluTT01m_02455	plu0484	PluDJC_02370	-
PluTT01m_02460	plu0485	PluDJC_02375	-
PluTT01m_02465	plu0486	PluDJC_02380	-
PluTT01m_02470	plu0487	PluDJC_02385	-
PluTT01m_02475	plu0488	PluDJC_02390	-
PluTT01m_02480	plu0489	PluDJC_02395	-
PluTT01m_02485	plu0490	PluDJC_02400	-
PluTT01m_02490	plu0491	PluDJC_02405	-
PluTT01m_02495	plu0492	PluDJC_02410	-
PluTT01m_02500	plu0493	PluDJC_02415	StartDiscrep
PluTT01m_02505	plu0494	PluDJC_02420	-
PluTT01m_02510	plu0495	PluDJC_02425	-
PluTT01m_02515	-	PluDJC_02430	missingGeneCall
PluTT01m_02540	plu0496	PluDJC_02455	-
PluTT01m_02545	plu0497	PluDJC_02460	plu0497(K118E)
PluTT01m_02550	plu0498	PluDJC_02465	-
PluTT01m_02555	plu0499	PluDJC_02470	-
PluTT01m_02560	plu0500	PluDJC_02475	-
PluTT01m_02565	plu0501	PluDJC_02480	-
PluTT01m_02570	plu0502	PluDJC_02485	-
PluTT01m_02575	plu0503	PluDJC_02490	-
PluTT01m_02580	plu0504	PluDJC_02495	-
PluTT01m_02585	plu0505	PluDJC_02500	-
PluTT01m_02590	plu0506	PluDJC_02505	-
PluTT01m_02595	plu0507	PluDJC_02510	-
PluTT01m_02600	plu0508	PluDJC_02515	-
PluTT01m_02605	plu0509	PluDJC_02520	-
PluTT01m_02610	plu0510	PluDJC_02525	StartDiscrep
PluTT01m_02615	plu0511	PluDJC_02530	StartDiscrep
PluTT01m_02620	plu0512	PluDJC_02535	-
PluTT01m_02625	plu0513	PluDJC_02540	StartDiscrep
PluTT01m_02630	plu0514	PluDJC_02545	-
PluTT01m_02635	plu0515	PluDJC_02550	-
PluTT01m_02640	plu0516	PluDJC_02555	noPseudo
PluTT01m_02645	plu0517	PluDJC_02565	-
PluTT01m_02650	plu0518	PluDJC_02570	-
PluTT01m_02655	plu0519	PluDJC_02575	-
PluTT01m_02660	plu0520	PluDJC_02580	-
PluTT01m_02665	plu0521	PluDJC_02585	-
PluTT01m_02670	plu0522	PluDJC_02590	-
PluTT01m_02675	plu0523	PluDJC_02595	-
PluTT01m_02680	plu0524	PluDJC_02600	-
PluTT01m_02685	plu0525	PluDJC_02605	StartDiscrep
PluTT01m_02690	plu0526	PluDJC_02610	StartDiscrep
PluTT01m_02695	-	PluDJC_02615	missingGeneCall
PluTT01m_02700	plu0527	PluDJC_02620	-
PluTT01m_02705	plu0528	PluDJC_02625	-
PluTT01m_02710	plu0529+plu0530	PluDJC_02630	multiTT01
-	plu0531	-	spurious
PluTT01m_02715	plu0532	PluDJC_02635	StartDiscrep
PluTT01m_02720	plu0533	PluDJC_02640	isPseudo
PluTT01m_02725	plu0534	PluDJC_02645	-
PluTT01m_02730	plu0535	-	-
-	plu0536	-	pseudoSkipped
PluTT01m_02735	plu0537	-	StartDiscrep
PluTT01m_02740	plu0538	-	-
PluTT01m_02745	plu0539	-	isPseudo
PluTT01m_02750	plu0540	-	-
PluTT01m_02755	plu0541	-	StartDiscrep
PluTT01m_02757	plu0542	-	StartDiscrep
PluTT01m_02760	-	-	spurious
PluTT01m_02765	-	PluDJC_02672+PluDJC_02677	missingGeneCall
PluTT01m_02770	plu0543	PluDJC_02680	-
PluTT01m_02775	plu0544	PluDJC_02685	-
PluTT01m_02780	plu0545	PluDJC_02690	StartDiscrep
PluTT01m_02785	plu0546	PluDJC_02695	-
PluTT01m_02790	plu0547	PluDJC_02700	-
PluTT01m_02795	plu0548	PluDJC_02725+PluDJC_02705	-
PluTT01m_02800	plu0549	PluDJC_02730	StartDiscrep
PluTT01m_02805	plu0550	PluDJC_02735	-
PluTT01m_02810	plu0551	PluDJC_02740	-
PluTT01m_02815	plu0552	PluDJC_02745	-
PluTT01m_02820	plu0553	PluDJC_02750	StartDiscrep
PluTT01m_02825	plu0554	PluDJC_02755	StartDiscrep
PluTT01m_02830	plu0555	PluDJC_02760	-
PluTT01m_02835	plu0556	PluDJC_02765	-
PluTT01m_02840	plu0557	PluDJC_02770	-
PluTT01m_02845	plu0558	PluDJC_02775	-
PluTT01m_02850	plu0559	PluDJC_02780	-
PluTT01m_02855	plu0560	PluDJC_02785	-
PluTT01m_02860	plu0561	PluDJC_02790	-
PluTT01m_02865	plu0562	PluDJC_02795	-
PluTT01m_02870	plu0563	PluDJC_02800	-
PluTT01m_02875	plu0564	PluDJC_02805	-
PluTT01m_02880	plu0565	PluDJC_02810	-
PluTT01m_02885	plu0566	PluDJC_02815	-
PluTT01m_02890	plu0567	PluDJC_02820+PluDJC_02830	-
PluTT01m_02895	plu0568	PluDJC_02835	-
PluTT01m_02900	plu0569	PluDJC_02840	-
PluTT01m_02905	plu0570	PluDJC_02845	-
PluTT01m_02910	plu0571	PluDJC_02850	-
PluTT01m_02915	plu0572	PluDJC_02855	noPseudo
PluTT01m_02920	plu0573	PluDJC_02860	-
PluTT01m_02925	plu0574	PluDJC_02865	noPseudo
PluTT01m_02930	plu0575	PluDJC_02870	-
PluTT01m_02935	plu0576	PluDJC_02875	StartDiscrep
PluTT01m_02940	plu0577	PluDJC_02880	StartDiscrep
PluTT01m_02945	plu0578	PluDJC_02885	-
PluTT01m_02950	-	PluDJC_02890	missingGeneCall
PluTT01m_02955	plu0579	PluDJC_02895	-
PluTT01m_02960	plu0580	PluDJC_02900	-
PluTT01m_02965	plu0581	PluDJC_02905	StartDiscrep
PluTT01m_02970	plu0582	PluDJC_02910	-
PluTT01m_02975	plu0583	PluDJC_02915	-
PluTT01m_02980	plu0584	PluDJC_02920	-
PluTT01m_02985	plu0585	PluDJC_02925	-
PluTT01m_02987	plu0586	PluDJC_02927	-
PluTT01m_02990	-	PluDJC_02930	pseudoNotCalled
PluTT01m_02992	-	PluDJC_02932	pseudoNotCalled
PluTT01m_02995	plu0587	PluDJC_02935	-
PluTT01m_03000	plu0588	PluDJC_02940	-
PluTT01m_03005	plu0589	PluDJC_02945	-
PluTT01m_03010	plu0590	PluDJC_02950	-
PluTT01m_03015	plu0591	PluDJC_02955	-
PluTT01m_03020	plu0592	PluDJC_02960	-
PluTT01m_03025	plu0593	PluDJC_02965	-
PluTT01m_03030	plu0594	PluDJC_02970	-
PluTT01m_03035	plu0595	PluDJC_02975	isPseudo
PluTT01m_03040	plu0596	PluDJC_02980	isPseudo
PluTT01m_03045	plu0597	PluDJC_02985	-
PluTT01m_03050	plu0598	PluDJC_02990	-
PluTT01m_03055	plu0599	PluDJC_02995	-
PluTT01m_03060	plu0600	PluDJC_03000	-
-	plu0601	-	spurious
PluTT01m_03065	-	PluDJC_03005	pseudoNotCalled
PluTT01m_03070	plu0602	PluDJC_03010	-
PluTT01m_03075	plu0603	PluDJC_03015	-
PluTT01m_03080	plu0604	PluDJC_03020	-
PluTT01m_03085	plu0605	PluDJC_03025	-
PluTT01m_03090	plu0606	PluDJC_03030	-
PluTT01m_03095	plu0607	PluDJC_03035	-
PluTT01m_03100	plu0608	PluDJC_03040	-
PluTT01m_03105	plu0609	PluDJC_03045	-
PluTT01m_03110	plu0610	PluDJC_03050	-
PluTT01m_03115	plu0611	PluDJC_03055	-
PluTT01m_03120	plu0612	PluDJC_03060	-
PluTT01m_03125	plu0613	PluDJC_03065	-
PluTT01m_03130	plu0614	PluDJC_03070	-
PluTT01m_03135	plu0615	PluDJC_03075	-
-	plu0616	-	pseudoSkipped
PluTT01m_03140	plu0617	PluDJC_03080	-
PluTT01m_03145	plu0618	PluDJC_03085	-
PluTT01m_03150	plu0619	PluDJC_03090	-
PluTT01m_03155	plu0620	PluDJC_03095	-
PluTT01m_03160	plu0621	PluDJC_03100	-
PluTT01m_03165	plu0622	PluDJC_03105	-
PluTT01m_03170	plu0623	PluDJC_03110	-
PluTT01m_03175	plu0624	PluDJC_03115	-
PluTT01m_03180	plu0625	PluDJC_03120	-
PluTT01m_03185	plu0626	PluDJC_03125	-
PluTT01m_03190	plu0627	PluDJC_03130	-
PluTT01m_03195	plu0628	PluDJC_03135	-
PluTT01m_03200	plu0629	PluDJC_03140	StartDiscrep
PluTT01m_03205	plu0630	PluDJC_03145	-
PluTT01m_03210	plu0631	PluDJC_03150	-
PluTT01m_03215	plu0632	PluDJC_03155	-
PluTT01m_03220	plu0633	PluDJC_03160	StartDiscrep
PluTT01m_03225	plu0634	PluDJC_03195	StartDiscrep
PluTT01m_03230	plu0635	PluDJC_03200	-
PluTT01m_03235	plu0636	PluDJC_03205	-
PluTT01m_03240	plu0637	PluDJC_03210	-
PluTT01m_03245	plu0638	PluDJC_03215	-
PluTT01m_03250	plu0639	PluDJC_03220	-
PluTT01m_03255	plu0640	PluDJC_03225	-
PluTT01m_03260	plu0641	PluDJC_03230	-
PluTT01m_03265	plu0642	PluDJC_03235	-
PluTT01m_03270	plu0643	PluDJC_03240	-
PluTT01m_03275	plu0644	PluDJC_03245	-
PluTT01m_03280	plu0645	PluDJC_03250	-
PluTT01m_03285	plu0646	PluDJC_03255	StartDiscrep
PluTT01m_03290	plu0647	PluDJC_03260	isPseudo
PluTT01m_03310	plu0648	PluDJC_03280	-
PluTT01m_03315	plu0649	PluDJC_03285	-
PluTT01m_03320	plu0650	PluDJC_03290	-
PluTT01m_03325	plu0651	PluDJC_03295	-
PluTT01m_03330	plu0652	PluDJC_03300	-
PluTT01m_03335	plu0653	PluDJC_03305	-
PluTT01m_03340	plu0654	PluDJC_03310	-
PluTT01m_03345	plu0655	PluDJC_03315	-
PluTT01m_03350	plu0656	PluDJC_03320	StartDiscrep
PluTT01m_03355	plu0657	PluDJC_03325	-
PluTT01m_03360	plu0658	PluDJC_03330	-
PluTT01m_03365	plu0659	PluDJC_03335	StartDiscrep
PluTT01m_03370	plu0660	PluDJC_03340	-
PluTT01m_03375	plu0661	PluDJC_03345	-
PluTT01m_03380	plu0662	PluDJC_03350	-
PluTT01m_03385	plu0663	PluDJC_03355	-
PluTT01m_03390	plu0664	PluDJC_03360	-
PluTT01m_03395	plu0665	PluDJC_03365	-
PluTT01m_03400	-	PluDJC_03370	missingGeneCall
PluTT01m_03405	plu0666	PluDJC_03375	-
PluTT01m_03410	plu0667	PluDJC_03380	-
PluTT01m_03415	plu0668	PluDJC_03385	-
PluTT01m_03420	plu0669	PluDJC_03390	-
PluTT01m_03425	plu0670	PluDJC_03395	-
PluTT01m_03430	plu0671	PluDJC_03400	-
PluTT01m_03435	plu0672	PluDJC_03405	-
PluTT01m_03440	plu0673	PluDJC_03410	-
PluTT01m_03445	plu0674	PluDJC_03415	-
PluTT01m_03450	plu0675	PluDJC_03420	-
PluTT01m_03455	plu0676	PluDJC_03425	-
PluTT01m_03460	plu0677	PluDJC_03430	-
PluTT01m_03465	plu0678	PluDJC_03435	-
PluTT01m_03470	plu0679	PluDJC_03440	-
PluTT01m_03475	plu0680	PluDJC_03445	-
PluTT01m_03480	plu0681	PluDJC_03450	-
PluTT01m_03485	plu0682	PluDJC_03455	-
PluTT01m_03490	plu0683	PluDJC_03460	-
PluTT01m_03495	plu0684	PluDJC_03465	-
PluTT01m_03500	plu0685	PluDJC_03470	StartDiscrep
PluTT01m_03505	plu0686	PluDJC_03475	StartDiscrep
PluTT01m_03510	plu0687	PluDJC_03480	-
PluTT01m_03515	plu0688	PluDJC_03485	-
PluTT01m_03520	plu0689	PluDJC_03490	-
PluTT01m_03525	plu0690	PluDJC_03495	-
PluTT01m_03530	plu0691	PluDJC_03500	StartDiscrep
PluTT01m_03535	plu0692	PluDJC_03505	-
PluTT01m_03540	plu0693	PluDJC_03510	-
PluTT01m_03545	plu0694	PluDJC_03515	-
PluTT01m_03550	plu0695	PluDJC_03520	-
PluTT01m_03555	plu0696	PluDJC_03525	-
PluTT01m_03560	plu0697	PluDJC_03530	-
PluTT01m_03565	plu0698	PluDJC_03535	-
PluTT01m_03600	plu0699	PluDJC_03570	-
PluTT01m_03605	plu0700	PluDJC_03585	-
PluTT01m_03610	plu0701	PluDJC_03590	-
PluTT01m_03615	plu0702	PluDJC_03595	-
PluTT01m_03620	plu0703	PluDJC_03600	-
PluTT01m_03625	plu0704	PluDJC_03605	-
PluTT01m_03630	plu0705	PluDJC_03610	-
PluTT01m_03635	plu0706	PluDJC_03615	-
PluTT01m_03640	plu0707	PluDJC_03620	-
PluTT01m_03645	plu0708	PluDJC_03625	-
PluTT01m_03650	plu0709	PluDJC_03630	-
PluTT01m_03655	plu0710	PluDJC_03635	StartDiscrep
PluTT01m_03660	plu0711	PluDJC_03640	-
PluTT01m_03665	plu0712	PluDJC_03645	-
PluTT01m_03670	plu0713	PluDJC_03650	-
PluTT01m_03675	plu0714	PluDJC_03655	-
PluTT01m_03680	plu0715	PluDJC_03660	-
PluTT01m_03685	plu0716	PluDJC_03665	-
PluTT01m_03690	plu0717	PluDJC_03670	-
PluTT01m_03695	plu0718	PluDJC_03675	-
PluTT01m_03700	plu0719	PluDJC_03680	-
PluTT01m_03705	-	-	pseudoNotCalled
PluTT01m_03710	-	-	missingGeneCall
PluTT01m_03715	plu0720	-	-
PluTT01m_03720	plu0721	PluDJC_03700	-
PluTT01m_03725	plu0722	PluDJC_03705	-
PluTT01m_03730	plu0723	PluDJC_03710	StartDiscrep
PluTT01m_03735	plu0724	PluDJC_03715	StartDiscrep
-	plu0725	-	pseudoCoding
PluTT01m_03740	plu0726+plu0727	PluDJC_03720	multiTT01
PluTT01m_03745	plu0728	PluDJC_03725	StartDiscrep
PluTT01m_03750	plu0729	PluDJC_03730	-
PluTT01m_03755	plu0730	PluDJC_03735	-
-	plu0731	-	spurious
PluTT01m_03760	plu0732	PluDJC_03740	-
-	plu0733	-	spurious
PluTT01m_03765	plu0734	PluDJC_03745	-
PluTT01m_03770	plu0735	PluDJC_03750	-
PluTT01m_03775	plu0736	PluDJC_03755	-
PluTT01m_03780	plu0737	PluDJC_03760	-
PluTT01m_03785	plu0738	-	-
PluTT01m_03790	plu0739	PluDJC_03765	-
PluTT01m_03795	plu0740	PluDJC_03770	-
PluTT01m_03800	plu0741	PluDJC_03775	StartDiscrep
PluTT01m_03805	plu0742	PluDJC_03780	-
PluTT01m_03810	plu0743	PluDJC_03785	-
PluTT01m_03815	plu0744	PluDJC_03790	StartDiscrep
PluTT01m_03820	plu0745	PluDJC_03795	-
PluTT01m_03825	plu0746	PluDJC_03800	-
PluTT01m_03830	plu0747	PluDJC_03805	-
PluTT01m_03835	plu0748	PluDJC_03810	-
PluTT01m_03840	plu0749	PluDJC_03815	-
PluTT01m_03845	plu0750	PluDJC_03820	-
PluTT01m_03850	plu0751	PluDJC_03822	StartDiscrep
PluTT01m_03855	plu0752	PluDJC_03825	StartDiscrep
PluTT01m_03860	-	PluDJC_03830	pseudoCoding
PluTT01m_03865	plu0753	PluDJC_03835	StartDiscrep
PluTT01m_03870	plu0754	PluDJC_03840	-
PluTT01m_03875	plu0755	PluDJC_03845	StartDiscrep
PluTT01m_03880	plu0756	PluDJC_03850	-
PluTT01m_03885	plu0757	PluDJC_03855	-
PluTT01m_03890	plu0758	PluDJC_03860	-
PluTT01m_03895	plu0759	PluDJC_03865	-
PluTT01m_03900	plu0760	PluDJC_03870	-
PluTT01m_03905	plu0761	PluDJC_03875	StartDiscrep
PluTT01m_03910	plu0762	PluDJC_03880	-
PluTT01m_03915	plu0763	PluDJC_03885	-
PluTT01m_03920	plu0764	PluDJC_03890	-
PluTT01m_03925	plu0765	PluDJC_03895	-
PluTT01m_03930	plu0766	PluDJC_03900	isPseudo
PluTT01m_03935	plu0767	PluDJC_03905	-
PluTT01m_03940	plu0768	PluDJC_03910	-
PluTT01m_03945	plu0769	PluDJC_03915	-
PluTT01m_03950	plu0770	PluDJC_03920	StartDiscrep
PluTT01m_03955	plu0771	PluDJC_03925	-
PluTT01m_03960	plu0772	PluDJC_03930	-
PluTT01m_03965	plu0773	PluDJC_03935	-
PluTT01m_03970	plu0774	PluDJC_03940	StartDiscrep
PluTT01m_03975	plu0775	PluDJC_03945	-
PluTT01m_03980	plu0776	PluDJC_03950	-
PluTT01m_03985	plu0777	PluDJC_03955	-
PluTT01m_03990	plu0778	PluDJC_03960	-
PluTT01m_03995	-	PluDJC_03965	missingGeneCall
PluTT01m_04000	plu0779	PluDJC_03970	-
PluTT01m_04005	plu0780	PluDJC_03975	-
PluTT01m_04010	plu0781	PluDJC_03980	-
PluTT01m_04015	plu0782	PluDJC_03985	-
PluTT01m_04020	plu0783	PluDJC_03990	-
PluTT01m_04025	plu0784	PluDJC_03995	-
PluTT01m_04030	plu0785	PluDJC_04000	-
PluTT01m_04035	plu0786	PluDJC_04005	-
PluTT01m_04040	plu0787	PluDJC_04010	-
PluTT01m_04045	plu0788	PluDJC_04015	-
PluTT01m_04050	plu0789	PluDJC_04020	-
PluTT01m_04055	plu0790	PluDJC_04025	-
PluTT01m_04060	plu0791	PluDJC_04030	-
PluTT01m_04065	plu0792	PluDJC_04035	-
PluTT01m_04070	plu0793	PluDJC_04040	-
PluTT01m_04075	plu0794	PluDJC_04045	-
PluTT01m_04080	plu0795	PluDJC_04050	-
PluTT01m_04085	plu0796	PluDJC_04055	-
PluTT01m_04090	plu0797	PluDJC_04060	-
PluTT01m_04095	plu0798	PluDJC_04065	-
PluTT01m_04100	-	PluDJC_04070	pseudoCoding
PluTT01m_04105	-	PluDJC_04075	missingGeneCall
PluTT01m_04110	plu0799	PluDJC_04080	-
PluTT01m_04115	plu0800	PluDJC_04085	-
PluTT01m_04120	plu0801	PluDJC_04090	-
PluTT01m_04125	plu0802	PluDJC_04095	-
PluTT01m_04130	plu0803	PluDJC_04100	-
PluTT01m_04135	plu0804	PluDJC_04105	-
PluTT01m_04140	-	PluDJC_04110	pseudoCoding
PluTT01m_04145	plu0805	PluDJC_04115	StartDiscrep
PluTT01m_04150	plu0806	PluDJC_04120	-
PluTT01m_04155	plu0807	PluDJC_04125	-
PluTT01m_04160	plu0808	PluDJC_04130	-
PluTT01m_04165	plu0809	PluDJC_04135	StartDiscrep
PluTT01m_04170	plu0810	PluDJC_04140	-
PluTT01m_04175	plu0811	PluDJC_04145	-
PluTT01m_04180	plu0812	PluDJC_04150	StartDiscrep
PluTT01m_04185	plu0813	PluDJC_04155	StartDiscrep
PluTT01m_04190	plu0814	PluDJC_04160	-
PluTT01m_04195	plu0815	PluDJC_04165	-
PluTT01m_04200	-	PluDJC_04170	spurious
PluTT01m_04205	plu0816	PluDJC_04175	StartDiscrep
PluTT01m_04210	plu0817	PluDJC_04180	-
PluTT01m_04215	plu0818	PluDJC_04185	-
PluTT01m_04220	plu0819	PluDJC_04190	-
PluTT01m_04225	plu0820	PluDJC_04195	-
PluTT01m_04230	plu0821	PluDJC_04200	isPseudo
PluTT01m_04235	plu0822	PluDJC_04205	StartDiscrep
PluTT01m_04240	plu0822	PluDJC_04210	isPseudo
PluTT01m_04245	plu0823	PluDJC_04215	isPseudo
PluTT01m_04250	plu0824	PluDJC_04220	StartDiscrep
PluTT01m_04255	plu0825	PluDJC_04225	-
PluTT01m_04260	plu0826	PluDJC_04230	StartDiscrep
PluTT01m_04265	plu0827	PluDJC_04235	-
-	plu0828	-	spurious
PluTT01m_04270	plu0829	PluDJC_04240	StartDiscrep
PluTT01m_04275	plu0830	PluDJC_04245	-
PluTT01m_04280	plu0831	PluDJC_04250	-
PluTT01m_04285	plu0832	PluDJC_04255	-
PluTT01m_04290	plu0833	PluDJC_04260	-
PluTT01m_04295	plu0834	PluDJC_04265	-
PluTT01m_04300	plu0835	PluDJC_04270	StartDiscrep
PluTT01m_04305	plu0836	PluDJC_04275	-
PluTT01m_04310	plu0837	PluDJC_04280	-
PluTT01m_04315	plu0838	PluDJC_04285	-
PluTT01m_04320	plu0839	PluDJC_04290	-
PluTT01m_04325	plu0840	PluDJC_04295	-
PluTT01m_04330	plu0841	PluDJC_04300	-
PluTT01m_04335	plu0842	PluDJC_04305	-
PluTT01m_04340	plu0843	PluDJC_04310	-
PluTT01m_04345	plu0844	PluDJC_04315	-
PluTT01m_04350	plu0845	PluDJC_04320	-
PluTT01m_04355	plu0846	PluDJC_04325	-
PluTT01m_04360	plu0847	PluDJC_04330	-
PluTT01m_04365	plu0848	PluDJC_04335	StartDiscrep
PluTT01m_04370	plu0849+plu0850	PluDJC_04340	multiTT01
PluTT01m_04375	plu0851	PluDJC_04345	isPseudo
PluTT01m_04380	plu0852	PluDJC_04350	-
PluTT01m_04385	plu0853	PluDJC_04355(part)	isPseudo
PluTT01m_04390	plu0854	-	-
PluTT01m_04395	plu0855	PluDJC_04355(part)	isPseudo
PluTT01m_04400	plu0856	PluDJC_04360	-
PluTT01m_04405	plu0857	PluDJC_04365	-
PluTT01m_04410	plu0858	PluDJC_04370	-
PluTT01m_04415	plu0859	PluDJC_04375	-
PluTT01m_04420	plu0860	PluDJC_04380	-
PluTT01m_04425	plu0861	PluDJC_04385	-
PluTT01m_04430	plu0862	PluDJC_04390	-
PluTT01m_04435	plu0863	-	StartDiscrep
PluTT01m_04440	plu0864	PluDJC_04400	StartDiscrep
PluTT01m_04445	plu0865	PluDJC_04405	-
PluTT01m_04450	plu0866	PluDJC_04410	-
PluTT01m_04455	-	PluDJC_04420	pseudoNotCalled
PluTT01m_04460	plu0867	PluDJC_04430	-
PluTT01m_04465	plu0868	PluDJC_04435	-
PluTT01m_04470	plu0869	PluDJC_04440	-
PluTT01m_04475	plu0870	PluDJC_04445	-
PluTT01m_04480	plu0871	PluDJC_04450	-
PluTT01m_04485	plu0872	PluDJC_04455	-
PluTT01m_04490	plu0873	PluDJC_04460	-
PluTT01m_04495	plu0874	PluDJC_04465	-
PluTT01m_04500	plu0875	PluDJC_04470	-
PluTT01m_04505	plu0876	PluDJC_04475	-
PluTT01m_04510	plu0877	PluDJC_04480	-
PluTT01m_04512	plu0878	PluDJC_04482	isPseudo
PluTT01m_04515	plu0879	PluDJC_04485	-
PluTT01m_04520	plu0880	PluDJC_04490	-
PluTT01m_04525	plu0881	PluDJC_04495	StartDiscrep
PluTT01m_04530	-	PluDJC_04500	pseudoNotCalled
PluTT01m_04535	plu0882	PluDJC_04505	-
PluTT01m_04540	plu0883	PluDJC_04510	-
PluTT01m_04545	plu0884	PluDJC_04515	-
PluTT01m_04550	plu0885	PluDJC_04520	-
PluTT01m_04555	plu0886	PluDJC_04525	-
PluTT01m_04560	plu0887	PluDJC_04530	noPseudo
PluTT01m_04565	plu0888	PluDJC_04535	-
PluTT01m_04570	plu0889	PluDJC_04540	isPseudo
PluTT01m_04575	plu0890	PluDJC_04545	-
PluTT01m_04580	plu0891	PluDJC_04550	-
PluTT01m_04585	plu0892	PluDJC_04555	-
PluTT01m_04590	plu0893	PluDJC_04560	StartDiscrep
PluTT01m_04595	plu0894	PluDJC_04565	-
PluTT01m_04600	plu0895	PluDJC_04570	StartDiscrep
PluTT01m_04605	plu0896	PluDJC_04575	-
PluTT01m_04610	plu0897	PluDJC_04580	-
PluTT01m_04615	plu0898	PluDJC_04585	-
PluTT01m_04620	plu0899	PluDJC_04590	-
PluTT01m_04625	plu0900	PluDJC_04600	-
PluTT01m_04630	-	PluDJC_04605	missingGeneCall
PluTT01m_04635	plu0901	PluDJC_04610	-
PluTT01m_04640	plu0902	PluDJC_04615	-
PluTT01m_04645	plu0903	PluDJC_04620	-
PluTT01m_04650	plu0904	PluDJC_04625	StartDiscrep
PluTT01m_04655	plu0905	PluDJC_04630	-
PluTT01m_04660	plu0906	PluDJC_04635	-
PluTT01m_04665	plu0907	PluDJC_04640	-
PluTT01m_04670	plu0908	PluDJC_04645	-
PluTT01m_04675	plu0909	PluDJC_04650	-
PluTT01m_04680	plu0910	PluDJC_04655	-
PluTT01m_04685	plu0911	PluDJC_04660	-
PluTT01m_04690	plu0912	PluDJC_04665	-
PluTT01m_04695	plu0913	PluDJC_04670	-
PluTT01m_04700	-	PluDJC_04675	missingGeneCall
PluTT01m_04705	plu0914	PluDJC_04680	StartDiscrep
PluTT01m_04710	plu0915	PluDJC_04685	-
PluTT01m_04715	plu0916	PluDJC_04690	-
PluTT01m_04720	plu0917	PluDJC_04695	-
PluTT01m_04725	plu0918	PluDJC_04700	-
PluTT01m_04730	plu0919	PluDJC_04705	-
PluTT01m_04735	plu0920	PluDJC_04710	-
PluTT01m_04740	plu0921	PluDJC_04715	-
PluTT01m_04745	plu0922	PluDJC_04720	-
PluTT01m_04750	plu0923	PluDJC_04725	-
PluTT01m_04755	plu0924	PluDJC_04730	-
PluTT01m_04760	plu0925	PluDJC_04735	-
PluTT01m_04765	plu0926	PluDJC_04745	-
PluTT01m_04770	plu0927	PluDJC_04770+PluDJC_04750	StartDiscrep
PluTT01m_04775	plu0928	-	-
PluTT01m_04780	plu0929	-	StartDiscrep
PluTT01m_04785	plu0930	-	-
-	plu0931	-	spurious
PluTT01m_04790	plu0932	PluDJC_04775	-
PluTT01m_04795	plu0933	PluDJC_04780	StartDiscrep
PluTT01m_04800	plu0934	PluDJC_04785	-
PluTT01m_04805	plu0935	PluDJC_04790	-
PluTT01m_04810	plu0936	PluDJC_04795	StartDiscrep
PluTT01m_04815	plu0937	PluDJC_04800	StartDiscrep
PluTT01m_04820	plu0938	PluDJC_04805	-
PluTT01m_04825	plu0939	PluDJC_04810	-
PluTT01m_04830	plu0940	PluDJC_04815	-
PluTT01m_04835	plu0941	PluDJC_04820	-
PluTT01m_04840	plu0942	PluDJC_04825	-
PluTT01m_04845	plu0943	PluDJC_04830	-
PluTT01m_04855	plu0944	PluDJC_04840	-
PluTT01m_04860	-	PluDJC_04845	pseudoCoding
PluTT01m_04865	plu0945	PluDJC_04850	-
PluTT01m_04870	plu0946	PluDJC_04855	-
PluTT01m_04875	plu0947	PluDJC_04860	-
PluTT01m_04880	plu0948	PluDJC_04865	StartDiscrep
PluTT01m_04885	plu0949	PluDJC_04870	-
PluTT01m_04890	plu0950	PluDJC_04875	StartDiscrep
PluTT01m_04895	plu0951	PluDJC_04880	StartDiscrep
PluTT01m_04900	plu0952	PluDJC_04885	-
PluTT01m_04905	plu0953	PluDJC_04890	isPseudo
PluTT01m_04910	plu0954	PluDJC_04895	noPseudo
PluTT01m_04915	plu0955	PluDJC_04900	-
PluTT01m_04920	plu0956	PluDJC_04905	-
PluTT01m_04925	plu0957	PluDJC_04910	-
PluTT01m_04930	plu0958	PluDJC_04915	StartDiscrep
PluTT01m_04935	plu0959	PluDJC_04920	-
PluTT01m_04940	plu0960	PluDJC_04925	-
PluTT01m_04945	plu0961	PluDJC_04930	-
PluTT01m_04950	plu0962	PluDJC_04935	-
PluTT01m_04960	plu0963	PluDJC_04940	-
PluTT01m_04965	plu0964	PluDJC_04945	-
PluTT01m_04970	plu0965	PluDJC_04950	-
PluTT01m_04975	plu0966	PluDJC_04955	StartDiscrep
PluTT01m_04980	plu0967	PluDJC_04960	-
PluTT01m_04985	plu0968	PluDJC_04965	-
PluTT01m_04990	plu0969	PluDJC_04970	-
PluTT01m_04995	plu0970	PluDJC_04975	-
PluTT01m_05000	plu0971	PluDJC_04980	-
PluTT01m_05005	plu0972	PluDJC_04985	-
PluTT01m_05010	plu0973	PluDJC_04990	-
PluTT01m_05015	plu0974	PluDJC_04995	-
PluTT01m_05020	plu0975	PluDJC_05000	-
PluTT01m_05025	plu0976	PluDJC_05005	-
PluTT01m_05030	plu0977	PluDJC_05010	-
PluTT01m_05035	plu0978	PluDJC_05015	-
PluTT01m_05040	-	PluDJC_05020	pseudoNotCalled
PluTT01m_05045	plu0979	PluDJC_05025	-
PluTT01m_05050	plu0980	PluDJC_05030	-
PluTT01m_05055	plu0981	PluDJC_05035	-
PluTT01m_05060	plu0982	PluDJC_05040	-
PluTT01m_05065	plu0983	PluDJC_05045	-
PluTT01m_05070	plu0984	PluDJC_05050	-
PluTT01m_05075	plu0985	PluDJC_05055	-
PluTT01m_05080	plu0986	PluDJC_05060	-
PluTT01m_05085	plu0987	PluDJC_05065	-
PluTT01m_05090	plu0988	PluDJC_05070	-
PluTT01m_05095	plu0989	PluDJC_05075	-
PluTT01m_05100	plu0990	PluDJC_05080	-
PluTT01m_05105	plu0991	PluDJC_05085	-
PluTT01m_05110	plu0992	PluDJC_05090	-
PluTT01m_05115	plu0993	PluDJC_05095	-
PluTT01m_05120	plu0994	-	-
PluTT01m_05125	plu0995	PluDJC_05110	-
PluTT01m_05130	plu0996	PluDJC_05115	-
PluTT01m_05135	plu0997	PluDJC_05120	-
PluTT01m_05140	plu0998	PluDJC_05125	isPseudo
PluTT01m_05145	plu0999	PluDJC_05130	-
PluTT01m_05150	plu1000	PluDJC_05135	StartDiscrep
PluTT01m_05155	plu1001	PluDJC_05140	StartDiscrep
PluTT01m_05160	plu1002	PluDJC_05145	StartDiscrep
PluTT01m_05165	plu1003	PluDJC_05150	-
PluTT01m_05170	plu1004	PluDJC_05155	-
PluTT01m_05175	plu1005	PluDJC_05160	StartDiscrep
PluTT01m_05180	-	PluDJC_05165	pseudoNotCalled
PluTT01m_05185	plu1006	PluDJC_05170	isPseudo
PluTT01m_05190	plu1007	PluDJC_05175	-
PluTT01m_05195	plu1008	PluDJC_05180	-
PluTT01m_05200	plu1009	PluDJC_05185	StartDiscrep
-	plu1010	-	spurious
PluTT01m_05205	plu1011	PluDJC_05190	-
PluTT01m_05210	plu1012	PluDJC_05195	-
PluTT01m_05215	plu1013	PluDJC_05200	-
PluTT01m_05220	plu1014	PluDJC_05205	noPseudo
PluTT01m_05225	plu1015	PluDJC_05210	-
PluTT01m_05230	plu1016	PluDJC_05215	-
PluTT01m_05235	plu1017	PluDJC_05220	isPseudo
PluTT01m_05240	plu1018	PluDJC_05225	-
PluTT01m_05245	plu1019+plu1020+plu1021	PluDJC_05230	multiTT01
PluTT01m_05250	plu1022	PluDJC_05235	isPseudo
PluTT01m_05255	plu1023	PluDJC_05240	-
PluTT01m_05260	plu1024	PluDJC_05245	isPseudo
PluTT01m_05265	plu1025	PluDJC_05250	-
PluTT01m_05270	plu1026	PluDJC_05255	StartDiscrep
PluTT01m_05275	plu1027	PluDJC_05260	StartDiscrep
PluTT01m_05280	-	PluDJC_05265	pseudoNotCalled
PluTT01m_05285	plu1028	PluDJC_05270	StartDiscrep
PluTT01m_05290	plu1029	PluDJC_05275	-
PluTT01m_05295	plu1030	PluDJC_05280	-
PluTT01m_05300	plu1031	PluDJC_05285	-
PluTT01m_05305	plu1032	PluDJC_05290	-
PluTT01m_05310	plu1033	PluDJC_05295	-
PluTT01m_05315	plu1034	PluDJC_05300	-
PluTT01m_05320	-	PluDJC_05305	missingGeneCall
PluTT01m_05325	plu1035	PluDJC_05310	StartDiscrep
PluTT01m_05330	plu1036	PluDJC_05315	-
PluTT01m_05335	plu1037	PluDJC_05320	-
PluTT01m_05340	plu1038	PluDJC_05325	-
PluTT01m_05345	plu1039	PluDJC_05330	-
PluTT01m_05347	plu1040	PluDJC_05332	-
PluTT01m_05350	plu1041	PluDJC_05335	-
PluTT01m_05355	plu1042	PluDJC_05340	-
PluTT01m_05360	plu1043	PluDJC_05345	-
PluTT01m_05365	plu1044	PluDJC_05350	-
-	plu1045	-	spurious
PluTT01m_05370	plu1046	PluDJC_05355	isPseudo
PluTT01m_05375	plu1047+plu1048	PluDJC_05360	multiTT01
PluTT01m_05380	plu1049	PluDJC_05365	-
PluTT01m_05385	plu1050	PluDJC_05370	-
PluTT01m_05390	plu1051	PluDJC_05375	StartDiscrep
PluTT01m_05395	plu1052	PluDJC_05380	-
PluTT01m_05400	plu1053	PluDJC_05385	StartDiscrep
PluTT01m_05405	plu1054	PluDJC_05390	-
PluTT01m_05410	plu1055	PluDJC_05395	-
PluTT01m_05415	plu1056	PluDJC_05400	-
PluTT01m_05420	plu1057	PluDJC_05405	-
PluTT01m_05425	plu1058	PluDJC_05410	StartDiscrep
PluTT01m_05430	plu1059	-	StartDiscrep
PluTT01m_05435	plu1060	-	-
PluTT01m_05440	plu1061	-	-
PluTT01m_05445	plu1062	PluDJC_05415	-
PluTT01m_05450	plu1063	PluDJC_05420	-
PluTT01m_05455	plu1064	PluDJC_05425	StartDiscrep
PluTT01m_05460	plu1065	PluDJC_05430	-
PluTT01m_05465	plu1066	PluDJC_05435	-
PluTT01m_05470	plu1067	PluDJC_05440	-
PluTT01m_05475	plu1068	PluDJC_05445	StartDiscrep
PluTT01m_05480	plu1069	PluDJC_05450	StartDiscrep
PluTT01m_05485	plu1070	PluDJC_05455	StartDiscrep
PluTT01m_05490	plu1071	PluDJC_05460	isPseudo
PluTT01m_05495	plu1072	PluDJC_05465	-
PluTT01m_05500	plu1073	-	isPseudo
PluTT01m_05505	plu1074	-	-
PluTT01m_05510	plu1075	-	-
PluTT01m_05515	plu1076+plu1077	-	multiTT01
PluTT01m_05520	plu1078	-	StartDiscrep
PluTT01m_05525	plu1079	-	-
PluTT01m_05530	plu1080	-	-
PluTT01m_05535	plu1081	-	-
PluTT01m_05540	-	-	missingGeneCall
PluTT01m_05545	plu1082	-	StartDiscrep
PluTT01m_05550	plu1083	-	-
PluTT01m_05555	plu1084	-	StartDiscrep
PluTT01m_05560	plu1085	-	-
PluTT01m_05565	plu1086	-	-
PluTT01m_05570	plu1087	-	-
PluTT01m_05575	plu1088	-	-
PluTT01m_05580	plu1089	-	StartDiscrep
PluTT01m_05585	plu1090	-	-
PluTT01m_05590	plu1091	-	-
PluTT01m_05595	plu1092	-	-
PluTT01m_05597	plu1093	-	StartDiscrep
-	plu1094	-	spurious
PluTT01m_05600	plu1095	-	-
PluTT01m_05605	plu1096	-	StartDiscrep
PluTT01m_05610	plu1097	-	-
-	plu1098	-	pseudoSkipped
-	plu1099	-	spurious
PluTT01m_05615	plu1101	-	chimericPseudo
PluTT01m_05620	plu1102+plu1101(N-term)	-	multiTT01+chimericPseudo
-	plu1103	-	pseudoSkipped
PluTT01m_05625	plu1104	-	StartDiscrep
PluTT01m_05630	plu1105	-	-
PluTT01m_05635	plu1106	-	-
PluTT01m_05640	plu1107	-	isPseudo
PluTT01m_05645	plu1108+plu1109	-	multiTT01
-	plu1110	-	spurious
PluTT01m_05655	-	-	missingGeneCall
PluTT01m_05660	plu1111	-	-
PluTT01m_05662	plu1112	-	isPseudo
PluTT01m_05665	-	-	pseudoNotCalled
PluTT01m_05670	plu1113	-	isPseudo
PluTT01m_05675	plu1114	-	-
PluTT01m_05680	plu1115	-	isPseudo
PluTT01m_05685	plu1116	-	-
-	plu1117	-	pseudoSkipped
PluTT01m_05690	-	-	pseudoNotCalled
PluTT01m_05695	plu1118	-	isPseudo
PluTT01m_05700	plu1119	-	isPseudo
PluTT01m_05705	plu1120	-	-
PluTT01m_05710	plu1121	-	StartDiscrep
PluTT01m_05715	plu1122	-	-
PluTT01m_05720	plu1123	-	StartDiscrep
PluTT01m_05725	plu1124	-	StartDiscrep
PluTT01m_05727	-	-	pseudoNotCalled
PluTT01m_05730	plu1125	-	-
PluTT01m_05735	plu1126	-	-
PluTT01m_05740	plu1127	-	-
PluTT01m_05745	plu1128	-	-
PluTT01m_05750	plu1129	-	-
PluTT01m_05755	plu1130	-	-
PluTT01m_05760	-	-	spurious
PluTT01m_05765	-	-	missingGeneCall
PluTT01m_05770	plu1131	-	-
PluTT01m_05775	plu1132	-	-
PluTT01m_05780	plu1133	-	StartDiscrep
PluTT01m_05782	plu1134	-	StartDiscrep
PluTT01m_05785	-	-	spurious
PluTT01m_05790	-	-	missingGeneCall
PluTT01m_05795	plu1135	-	-
PluTT01m_05800	plu1136	-	-
PluTT01m_05805	plu1137	-	StartDiscrep
PluTT01m_05810	plu1138	-	-
PluTT01m_05815	plu1139	-	-
PluTT01m_05820	plu1140	-	StartDiscrep
PluTT01m_05822	plu1141	-	-
PluTT01m_05825	-	-	spurious
PluTT01m_05830	plu1142	-	-
PluTT01m_05835	plu1143	-	-
PluTT01m_05840	plu1144+plu1145	-	splitORFs(plu1144+plu1145)
PluTT01m_05845	plu1146	-	StartDiscrep
PluTT01m_05850	plu1147	-	-
PluTT01m_05855	plu1148	-	-
PluTT01m_05865	plu1149	PluDJC_05470	-
PluTT01m_05870	plu1150	PluDJC_05475	-
-	plu1151	-	spurious
PluTT01m_05875	-	PluDJC_05480	missingGeneCall
PluTT01m_05880	plu1152	PluDJC_05485	-
-	plu1153	-	spurious
PluTT01m_05885	plu1154	PluDJC_05490	-
PluTT01m_05890	plu1155	PluDJC_05495	-
PluTT01m_05895	plu1156	PluDJC_05500	-
PluTT01m_05900	plu1157	PluDJC_05505	-
PluTT01m_05905	plu1158	PluDJC_05510	StartDiscrep
PluTT01m_05910	plu1159	PluDJC_05515	-
PluTT01m_05915	plu1160	PluDJC_05520	-
PluTT01m_05920	plu1161	PluDJC_05525	-
PluTT01m_05925	plu1162	PluDJC_05530	-
PluTT01m_05930	plu1163	PluDJC_05535	StartDiscrep
-	plu1164	-	spurious
PluTT01m_05935	plu1165	PluDJC_05540	StartDiscrep
PluTT01m_05940	plu1166	PluDJC_05545	-
PluTT01m_05950	plu1167	PluDJC_05555	-
PluTT01m_05955	plu1168	PluDJC_05560	-
PluTT01m_05960	plu1169	PluDJC_05565	StartDiscrep
PluTT01m_05965	plu1170	PluDJC_05570	-
PluTT01m_05970	plu1171	PluDJC_05575	-
PluTT01m_05975	plu1172	PluDJC_05580	-
PluTT01m_05980	plu1173	PluDJC_05585	-
PluTT01m_05985	plu1174	PluDJC_05590	-
PluTT01m_05990	plu1175	PluDJC_05595	-
PluTT01m_05995	plu1176	PluDJC_05600	-
PluTT01m_06000	plu1177	PluDJC_05605	-
PluTT01m_06005	plu1178	PluDJC_05610	-
PluTT01m_06010	plu1179	PluDJC_05615	-
PluTT01m_06015	plu1180	PluDJC_05620	-
PluTT01m_06020	plu1181	PluDJC_05625	-
PluTT01m_06025	plu1182	PluDJC_05630	-
PluTT01m_06030	plu1183	PluDJC_05635	-
PluTT01m_06035	plu1184	PluDJC_05640	-
PluTT01m_06040	plu1185	PluDJC_05645	-
PluTT01m_06045	plu1186	PluDJC_05650	StartDiscrep
PluTT01m_06050	plu1187	PluDJC_05655	-
PluTT01m_06055	plu1188	PluDJC_05660	-
PluTT01m_06060	plu1189	PluDJC_05665	-
PluTT01m_06065	plu1190	PluDJC_05670	-
PluTT01m_06070	plu1191	PluDJC_05675	StartDiscrep
PluTT01m_06075	plu1192	PluDJC_05680	-
PluTT01m_06080	plu1193	PluDJC_05685	-
PluTT01m_06085	plu1194	PluDJC_05690	-
PluTT01m_06090	plu1195	PluDJC_05695	-
PluTT01m_06095	plu1196	PluDJC_05700	-
PluTT01m_06100	plu1197	PluDJC_05705	-
PluTT01m_06105	plu1198	PluDJC_05710	-
PluTT01m_06110	plu1199	PluDJC_05715	-
PluTT01m_06115	plu1200	PluDJC_05720	-
PluTT01m_06120	plu1201	PluDJC_05725	-
PluTT01m_06125	plu1202	PluDJC_05730	-
PluTT01m_06130	plu1203	PluDJC_05735	StartDiscrep
PluTT01m_06135	plu1204	PluDJC_05740	isPseudo
PluTT01m_06140	plu1205	PluDJC_05745	-
PluTT01m_06145	plu1206	PluDJC_05750	-
PluTT01m_06150	plu1207	PluDJC_05755	StartDiscrep
PluTT01m_06155	plu1208	PluDJC_05760	-
PluTT01m_06160	plu1209	PluDJC_05765	StartDiscrep
PluTT01m_06165	plu1210	PluDJC_05770	-
PluTT01m_06170	plu1211	PluDJC_05775	-
PluTT01m_06175	plu1212	PluDJC_05780	-
PluTT01m_06180	plu1213	PluDJC_05785	StartDiscrep
PluTT01m_06185	plu1214	PluDJC_05790	StartDiscrep
PluTT01m_06190	plu1215	PluDJC_05795	-
PluTT01m_06195	plu1216	PluDJC_05800	-
PluTT01m_06200	plu1217	PluDJC_05805	-
PluTT01m_06205	plu1218	PluDJC_05810	-
PluTT01m_06210	plu1219	PluDJC_05815	-
PluTT01m_06215	plu1220	PluDJC_05820	-
PluTT01m_06220	plu1221	PluDJC_05825	noPseudo
PluTT01m_06225	plu1222	PluDJC_05830	-
PluTT01m_06230	plu1223	PluDJC_05835	-
PluTT01m_06235	plu1224	PluDJC_05840	-
PluTT01m_06240	plu1225	PluDJC_05845	-
PluTT01m_06245	plu1226	PluDJC_05850	-
PluTT01m_06250	plu1227	PluDJC_05855	-
PluTT01m_06255	plu1228	PluDJC_05860	StartDiscrep
PluTT01m_06260	plu1229	PluDJC_05865	-
PluTT01m_06265	plu1230	PluDJC_05870	-
PluTT01m_06270	plu1231	PluDJC_05875	-
PluTT01m_06275	plu1232	PluDJC_05880	-
PluTT01m_06280	plu1233	PluDJC_05885	-
PluTT01m_06285	plu1234	PluDJC_05890	StartDiscrep
PluTT01m_06290	plu1235	PluDJC_05895	-
PluTT01m_06295	plu1236	PluDJC_05900	StartDiscrep
PluTT01m_06300	plu1237	PluDJC_05905	isPseudo
PluTT01m_06305	plu1238	PluDJC_05910	StartDiscrep
PluTT01m_06310	plu1239	PluDJC_05915	-
PluTT01m_06315	plu1240	PluDJC_05920	-
PluTT01m_06320	plu1241	PluDJC_05925	-
PluTT01m_06325	plu1242	PluDJC_05930	-
PluTT01m_06330	plu1243	PluDJC_05935	StartDiscrep
PluTT01m_06335	plu1244	PluDJC_05940	-
PluTT01m_06340	plu1245	PluDJC_05945	-
PluTT01m_06345	plu1246	PluDJC_05950	-
PluTT01m_06350	plu1247	PluDJC_05955	StartDiscrep
PluTT01m_06355	plu1248	PluDJC_05960	-
PluTT01m_06360	plu1249	PluDJC_05965	-
PluTT01m_06365	plu1250	PluDJC_05970	-
PluTT01m_06370	plu1251	PluDJC_05975	-
PluTT01m_06395	plu1252	PluDJC_06000	-
PluTT01m_06400	plu1253	PluDJC_06005	-
PluTT01m_06405	plu1254	PluDJC_06010	StartDiscrep
PluTT01m_06410	plu1255	PluDJC_06015	-
PluTT01m_06415	plu1256	PluDJC_06020	-
PluTT01m_06420	plu1257	PluDJC_06025	-
PluTT01m_06425	plu1258	PluDJC_06030	StartDiscrep
PluTT01m_06430	plu1259	PluDJC_06035	-
PluTT01m_06435	plu1260	PluDJC_06040	-
PluTT01m_06440	plu1261	PluDJC_06045	-
PluTT01m_06445	plu1262	PluDJC_06050	StartDiscrep
PluTT01m_06450	plu1263	PluDJC_06055	-
PluTT01m_06455	plu1264	PluDJC_06060	-
PluTT01m_06460	plu1265	PluDJC_06065	-
PluTT01m_06465	plu1266	PluDJC_06070	-
PluTT01m_06470	plu1267	PluDJC_06075	StartDiscrep
PluTT01m_06475	plu1268	PluDJC_06080	-
PluTT01m_06480	plu1269	PluDJC_06085	-
PluTT01m_06485	plu1270	PluDJC_06090	-
PluTT01m_06515	plu1271	PluDJC_06120	-
PluTT01m_06520	plu1272	PluDJC_06125	-
-	plu1273	-	spurious
PluTT01m_06525	plu1274	PluDJC_06130	-
PluTT01m_06530	plu1275	PluDJC_06135	-
PluTT01m_06535	plu1276	PluDJC_06140	-
PluTT01m_06540	plu1277	PluDJC_06145	-
PluTT01m_06545	plu1278	PluDJC_06150	-
PluTT01m_06550	plu1279	PluDJC_06155	-
PluTT01m_06555	plu1280	PluDJC_06160	-
PluTT01m_06560	plu1281	PluDJC_06165	-
PluTT01m_06565	plu1282	PluDJC_06170	-
PluTT01m_06570	plu1283	PluDJC_06175	-
PluTT01m_06575	plu1284	PluDJC_06180	-
PluTT01m_06580	plu1285	PluDJC_06185	-
PluTT01m_06585	plu1286	PluDJC_06190	-
PluTT01m_06590	plu1287	PluDJC_06195	-
PluTT01m_06595	plu1288	PluDJC_06200	-
PluTT01m_06600	plu1289	PluDJC_06205	StartDiscrep
PluTT01m_06605	plu1290	PluDJC_06210	-
PluTT01m_06610	plu1291	PluDJC_06215	-
PluTT01m_06615	plu1292	PluDJC_06220	StartDiscrep
PluTT01m_06620	plu1293	PluDJC_06225	-
PluTT01m_06625	plu1294	PluDJC_06230	StartDiscrep
PluTT01m_06630	plu1295	PluDJC_06235	-
PluTT01m_06635	plu1296	PluDJC_06240	-
PluTT01m_06640	plu1297	PluDJC_06245	-
PluTT01m_06645	plu1298	PluDJC_06250	-
PluTT01m_06650	plu1299	PluDJC_06255	-
PluTT01m_06655	plu1300	PluDJC_06260	-
PluTT01m_06660	plu1301	PluDJC_06265	-
PluTT01m_06665	plu1302	PluDJC_06270	-
PluTT01m_06670	plu1303	PluDJC_06275	-
PluTT01m_06675	plu1304	PluDJC_06280	-
PluTT01m_06680	plu1305	PluDJC_06285	-
PluTT01m_06685	plu1306	PluDJC_06290	-
PluTT01m_06690	plu1307	PluDJC_06295	-
PluTT01m_06695	plu1308	PluDJC_06300	-
PluTT01m_06700	plu1309	PluDJC_06305	-
PluTT01m_06705	plu1310	PluDJC_06310	-
PluTT01m_06710	plu1311	PluDJC_06315	-
PluTT01m_06715	plu1312	PluDJC_06320	-
PluTT01m_06720	plu1313	PluDJC_06325	-
PluTT01m_06755	plu1315	PluDJC_06360	-
PluTT01m_06760	plu1316	PluDJC_06365	-
PluTT01m_06765	plu1317	PluDJC_06370	-
PluTT01m_06770	plu1318	PluDJC_06375	-
PluTT01m_06775	plu1319	PluDJC_06380	-
PluTT01m_06780	plu1320	PluDJC_06385	-
PluTT01m_06785	plu1321	PluDJC_06390	StartDiscrep
PluTT01m_06790	plu1322	PluDJC_06395	StartDiscrep
PluTT01m_06795	-	PluDJC_06400	pseudoCoding
PluTT01m_06800	plu1323	PluDJC_06405	StartDiscrep
PluTT01m_06805	plu1324	PluDJC_06410	-
PluTT01m_06810	plu1325	PluDJC_06415	-
PluTT01m_06815	plu1326	PluDJC_06420	-
PluTT01m_06820	plu1327	PluDJC_06425	-
PluTT01m_06825	plu1328	PluDJC_06430	-
PluTT01m_06830	plu1329	PluDJC_06435	-
PluTT01m_06835	plu1330	PluDJC_06440	StartDiscrep
PluTT01m_06840	plu1331	PluDJC_06445	-
PluTT01m_06845	plu1332	PluDJC_06450	-
PluTT01m_06850	plu1333	PluDJC_06455	-
PluTT01m_06855	plu1334	PluDJC_06460	StartDiscrep
PluTT01m_06860	plu1335	PluDJC_06465	-
PluTT01m_06870	plu1336+plu1337	-	multiTT01
PluTT01m_06875	plu1338	-	-
PluTT01m_06880	plu1339	PluDJC_06470(part)	isPseudo
PluTT01m_06885	plu1340	PluDJC_06470(part)	isPseudo
PluTT01m_06890	plu1341	-	-
PluTT01m_06895	plu1342+plu1343	PluDJC_06475	multiTT01
PluTT01m_06900	plu1344	PluDJC_06480	-
PluTT01m_06905	plu1345	PluDJC_06485	-
PluTT01m_06910	-	PluDJC_06490	missingGeneCall
PluTT01m_06915	plu1346	PluDJC_06495	StartDiscrep_pseudocoding
PluTT01m_06920	plu1347	PluDJC_06500	-
-	plu1348	-	spurious
PluTT01m_06925	-	PluDJC_06505	missingGeneCall
PluTT01m_06930	plu1349	PluDJC_06510	isPseudo
PluTT01m_06935	plu1350	PluDJC_06515	-
PluTT01m_06940	plu1351	PluDJC_06520	isPseudo
PluTT01m_06945	-	PluDJC_06525	missingGeneCall
PluTT01m_06950	plu1352	PluDJC_06530	-
-	plu1353	-	spurious
PluTT01m_06955	plu1354	PluDJC_06535	-
PluTT01m_06960	plu1355+plu1356	PluDJC_06540	multiTT01
PluTT01m_06965	plu1357	PluDJC_06545	StartDiscrep
-	plu1358	-	spurious
PluTT01m_06970	-	PluDJC_06550	missingGeneCall
PluTT01m_06975	plu1359	PluDJC_06555	-
PluTT01m_06980	plu1360	PluDJC_06560(part)	isPseudo
PluTT01m_06985	plu1361	-	-
PluTT01m_06990	plu1362	PluDJC_06560(part)	isPseudo
PluTT01m_06995	plu1363	PluDJC_06565	-
PluTT01m_07000	plu1364	PluDJC_06570	-
PluTT01m_07005	plu1365	PluDJC_06575	-
PluTT01m_07010	plu1366	PluDJC_06580	StartDiscrep
PluTT01m_07015	-	PluDJC_06625	missingGeneCall
PluTT01m_07020	plu1367	PluDJC_06630	-
PluTT01m_07025	plu1368	PluDJC_06635	-
PluTT01m_07030	-	PluDJC_06640	missingGeneCall
PluTT01m_07035	plu1369	PluDJC_06645	-
PluTT01m_07040	plu1370	PluDJC_06650	-
PluTT01m_07045	plu1371	PluDJC_06655	-
PluTT01m_07050	plu1372	PluDJC_06660	-
PluTT01m_07055	plu1373	PluDJC_06665	-
PluTT01m_07060	plu1374	PluDJC_06670	-
PluTT01m_07065	plu1375	PluDJC_06675	-
PluTT01m_07070	plu1376	PluDJC_06680	-
PluTT01m_07075	plu1377	PluDJC_06685	-
PluTT01m_07080	plu1378	PluDJC_06690	-
PluTT01m_07085	plu1379	PluDJC_06695	-
PluTT01m_07090	plu1380	PluDJC_06700	-
PluTT01m_07095	plu1381	PluDJC_06705	-
PluTT01m_07100	plu1382	PluDJC_06710	-
PluTT01m_07105	plu1383	PluDJC_06715	-
PluTT01m_07110	plu1384	PluDJC_06720	-
PluTT01m_07115	plu1385	PluDJC_06725	-
PluTT01m_07120	plu1386	PluDJC_06730	-
PluTT01m_07125	plu1387	PluDJC_06735	-
PluTT01m_07130	plu1388	PluDJC_06740	-
PluTT01m_07135	plu1389	PluDJC_06745	-
PluTT01m_07140	plu1390	PluDJC_06750	-
PluTT01m_07145	plu1391	PluDJC_06755	-
PluTT01m_07150	plu1392	PluDJC_06760	-
PluTT01m_07155	plu1393	PluDJC_06765	-
PluTT01m_07160	plu1394	PluDJC_06770	-
PluTT01m_07165	plu1395	PluDJC_06775	-
PluTT01m_07170	plu1396	PluDJC_06780	-
PluTT01m_07175	plu1397	PluDJC_06785	-
PluTT01m_07180	plu1398	PluDJC_06790	-
PluTT01m_07185	plu1399	PluDJC_06795	-
PluTT01m_07190	plu1400	PluDJC_06800	-
PluTT01m_07205	plu1401	PluDJC_06815	-
PluTT01m_07240	plu1402	PluDJC_06855	-
PluTT01m_07245	plu1403+plu1404	PluDJC_06860	multiTT01
PluTT01m_07255	plu1405	PluDJC_06870	-
PluTT01m_07260	plu1406	PluDJC_06875	-
PluTT01m_07265	plu1407	PluDJC_06880	-
PluTT01m_07270	plu1408	PluDJC_06885	-
PluTT01m_07275	plu1409	PluDJC_06890	-
PluTT01m_07280	plu1410	PluDJC_06895	-
PluTT01m_07285	plu1411	PluDJC_06900	StartDiscrep
PluTT01m_07290	plu1412	PluDJC_06905	-
PluTT01m_07295	plu1413	PluDJC_06910	-
PluTT01m_07300	plu1414	PluDJC_06915	StartDiscrep+plu1414(S191C)
PluTT01m_07305	plu1415	PluDJC_06920	-
PluTT01m_07310	plu1416	PluDJC_06930	StartDiscrep
PluTT01m_07315	plu1417	PluDJC_06935	-
PluTT01m_07320	plu1418	PluDJC_06940	-
PluTT01m_07325	plu1419	PluDJC_06945	-
PluTT01m_07330	plu1420	PluDJC_06950	-
PluTT01m_07335	-	PluDJC_06955	missingGeneCall
PluTT01m_07340	plu1421	-	-
PluTT01m_07345	plu1422	PluDJC_06960	-
PluTT01m_07350	-	PluDJC_06965	missingGeneCall
PluTT01m_07355	plu1423	PluDJC_06970	-
PluTT01m_07360	plu1424	PluDJC_06975	-
PluTT01m_07365	plu1425	PluDJC_06980	-
PluTT01m_07370	plu1426	PluDJC_06985	severalDiffs(plu1426)
PluTT01m_07375	plu1427	PluDJC_06990	-
PluTT01m_07380	plu1428	PluDJC_06995	-
PluTT01m_07385	plu1429	PluDJC_07000	-
PluTT01m_07390	plu1430	PluDJC_07005	-
PluTT01m_07395	plu1431	PluDJC_07010	-
PluTT01m_07400	plu1432	PluDJC_07015	-
PluTT01m_07405	plu1433	PluDJC_07020	-
PluTT01m_07410	plu1434	PluDJC_07025	StartDiscrep
PluTT01m_07415	plu1435	PluDJC_07030	-
PluTT01m_07420	plu1436	PluDJC_07035	-
PluTT01m_07425	plu1437	PluDJC_07040	-
PluTT01m_07430	plu1438	PluDJC_07045	StartDiscrep
PluTT01m_07435	plu1439	PluDJC_07050	-
PluTT01m_07440	plu1440	PluDJC_07055	-
PluTT01m_07445	plu1441	PluDJC_07060	-
PluTT01m_07450	plu1442	PluDJC_07065	-
PluTT01m_07455	plu1443	PluDJC_07070	-
PluTT01m_07460	plu1444	PluDJC_07075	-
PluTT01m_07465	plu1445	PluDJC_07080	-
PluTT01m_07470	plu1446	PluDJC_07085	-
PluTT01m_07475	plu1447	PluDJC_07090	noPseudo
PluTT01m_07480	plu1448	PluDJC_07095	noPseudo
PluTT01m_07485	plu1449	PluDJC_07100	-
PluTT01m_07490	plu1450	PluDJC_07105	-
PluTT01m_07495	-	PluDJC_07110	missingGeneCall
PluTT01m_07500	-	PluDJC_07115	pseudoNotCalled
PluTT01m_07505	plu1451	PluDJC_07120	-
PluTT01m_07510	plu1452	PluDJC_07125	-
PluTT01m_07515	plu1453	PluDJC_07130	-
PluTT01m_07520	plu1454	PluDJC_07135	-
PluTT01m_07525	plu1455	PluDJC_07140	-
PluTT01m_07530	plu1456	PluDJC_07145	-
PluTT01m_07535	plu1457	PluDJC_07150	-
PluTT01m_07585	plu1458	PluDJC_07200	-
-	plu1459	-	pseudoSkipped
PluTT01m_07590	plu1460	PluDJC_07205	-
PluTT01m_07595	plu1461	PluDJC_07210	-
PluTT01m_07600	plu1462	PluDJC_07215	-
PluTT01m_07605	plu1463	PluDJC_07220	-
PluTT01m_07610	plu1464	PluDJC_07225	-
PluTT01m_07615	plu1465	PluDJC_07230	-
PluTT01m_07620	plu1466	PluDJC_07235	StartDiscrep
PluTT01m_07625	-	PluDJC_07240	pseudoNotCalled
PluTT01m_07630	plu1467	PluDJC_07245	-
PluTT01m_07635	-	PluDJC_07250	pseudoNotCalled
PluTT01m_07640	plu1468	PluDJC_07255	-
PluTT01m_07645	plu1469	PluDJC_07260	-
PluTT01m_07650	plu1470	PluDJC_07265	-
PluTT01m_07655	plu1471	PluDJC_07270	-
PluTT01m_07660	plu1472	PluDJC_07275	-
PluTT01m_07665	plu1473	PluDJC_07280	-
PluTT01m_07670	plu1474	PluDJC_07285	-
PluTT01m_07675	plu1475	PluDJC_07290	-
PluTT01m_07680	plu1476	PluDJC_07295	-
PluTT01m_07685	-	PluDJC_07300	pseudoCoding
PluTT01m_07690	plu1477	PluDJC_07305	StartDiscrep
PluTT01m_07695	plu1478	PluDJC_07310	StartDiscrep
PluTT01m_07700	plu1479	PluDJC_07315	-
PluTT01m_07705	plu1480	PluDJC_07320	-
PluTT01m_07710	plu1481	-	isPseudo
PluTT01m_07715	plu1482	-	-
PluTT01m_07720	plu1483	-	-
PluTT01m_07725	plu1484	PluDJC_07330	-
PluTT01m_07730	plu1485	PluDJC_07335	-
PluTT01m_07735	plu1486	PluDJC_07340	-
PluTT01m_07740	plu1487	PluDJC_07345	-
PluTT01m_07745	plu1488	PluDJC_07350	-
PluTT01m_07750	plu1489	PluDJC_07355	-
PluTT01m_07755	plu1490	PluDJC_07360	-
PluTT01m_07760	plu1491	PluDJC_07370	-
PluTT01m_07765	plu1492	PluDJC_07375	StartDiscrep
PluTT01m_07770	plu1493	PluDJC_07380	-
PluTT01m_07775	plu1494	PluDJC_07385	-
PluTT01m_07780	plu1495	PluDJC_07390	-
PluTT01m_07785	plu1496	PluDJC_07395	-
PluTT01m_07790	plu1497	PluDJC_07400	-
PluTT01m_07795	plu1498	PluDJC_07405	-
PluTT01m_07800	plu1499	PluDJC_07410	StartDiscrep
PluTT01m_07805	plu1500	PluDJC_07415	-
PluTT01m_07810	plu1501	PluDJC_07420	-
PluTT01m_07815	plu1502	PluDJC_07425	-
PluTT01m_07820	plu1503	PluDJC_07430	-
PluTT01m_07825	plu1504	PluDJC_07435	StartDiscrep
PluTT01m_07830	plu1505	PluDJC_07440	-
PluTT01m_07835	plu1506	PluDJC_07445	-
PluTT01m_07840	plu1507	PluDJC_07450	-
PluTT01m_07845	plu1508	PluDJC_07455	-
PluTT01m_07850	plu1509	PluDJC_07460	-
PluTT01m_07855	plu1510	PluDJC_07465	StartDiscrep
PluTT01m_07860	-	PluDJC_07470	missingGeneCall
PluTT01m_07865	plu1511	PluDJC_07475	StartDiscrep
PluTT01m_07870	plu1512	PluDJC_07480	-
PluTT01m_07875	plu1513	-	-
PluTT01m_07880	plu1514	-	StartDiscrep
PluTT01m_07885	plu1515	-	-
PluTT01m_07890	plu1516	PluDJC_07490	StartDiscrep
PluTT01m_07895	plu1517	PluDJC_07495	-
PluTT01m_07900	plu1518	PluDJC_07500	-
PluTT01m_07905	plu1519	PluDJC_07505	-
PluTT01m_07910	plu1520+plu1521	-	multiTT01
PluTT01m_07915	plu1522	PluDJC_07510	-
PluTT01m_07917	plu1523	PluDJC_07512	StartDiscrep
PluTT01m_07920	plu1524	PluDJC_07515	-
PluTT01m_07925	plu1525	PluDJC_07520	-
PluTT01m_07930	plu1526	PluDJC_07525	StartDiscrep
PluTT01m_07935	plu1527	PluDJC_07530	-
PluTT01m_07940	plu1528	PluDJC_07535	noPseudo
PluTT01m_07945	plu1529	PluDJC_07540	StartDiscrep
PluTT01m_07950	plu1530	PluDJC_07545	-
PluTT01m_07955	plu1531	PluDJC_07550	-
PluTT01m_07960	plu1532	PluDJC_07555	-
PluTT01m_07965	plu1533	PluDJC_07560	-
PluTT01m_07970	plu1534	PluDJC_07565	noPseudo
PluTT01m_07975	plu1535	PluDJC_07570	-
PluTT01m_07980	plu1536	PluDJC_07575	-
PluTT01m_07985	plu1537	PluDJC_07580	-
PluTT01m_07990	plu1538	PluDJC_07585	-
PluTT01m_07995	plu1539	PluDJC_07590	-
PluTT01m_08000	plu1540	PluDJC_07595	-
PluTT01m_08005	plu1541	PluDJC_07600	-
PluTT01m_08010	plu1542	PluDJC_07605	StartDiscrep
PluTT01m_08015	plu1543	PluDJC_07610	-
PluTT01m_08020	plu1544	PluDJC_07615	StartDiscrep
PluTT01m_08025	plu1545	PluDJC_07620	-
PluTT01m_08030	plu1546	PluDJC_07625	-
PluTT01m_08035	plu1547	PluDJC_07630	-
PluTT01m_08040	plu1548	PluDJC_07635	-
PluTT01m_08045	plu1549	PluDJC_07640	-
PluTT01m_08050	plu1550	PluDJC_07645	StartDiscrep
-	plu1551	-	spurious
PluTT01m_08055	plu1552	PluDJC_07650	StartDiscrep
-	plu1553	-	spurious
PluTT01m_08060	plu1554	PluDJC_07655	-
PluTT01m_08065	plu1555	PluDJC_07660	-
PluTT01m_08070	plu1556	PluDJC_07665	-
PluTT01m_08075	plu1557	PluDJC_07670	-
PluTT01m_08080	plu1558	PluDJC_07675	-
PluTT01m_08085	plu1559	PluDJC_07680	-
PluTT01m_08090	plu1560	PluDJC_07685	-
PluTT01m_08095	plu1561	PluDJC_07690	-
PluTT01m_08100	plu1562	PluDJC_07695	-
PluTT01m_08105	plu1563	PluDJC_07700	-
PluTT01m_08110	plu1564	PluDJC_07705	-
PluTT01m_08115	plu1565	PluDJC_07710	-
PluTT01m_08120	plu1566	PluDJC_07715	-
PluTT01m_08125	plu1567	PluDJC_07720	-
PluTT01m_08130	plu1568	PluDJC_07725	-
PluTT01m_08135	plu1569	PluDJC_07730	-
PluTT01m_08145	plu1570	PluDJC_07740	StartDiscrep
PluTT01m_08150	plu1571	PluDJC_07745	-
PluTT01m_08155	plu1572	PluDJC_07750	-
PluTT01m_08160	plu1573	PluDJC_07755	StartDiscrep
PluTT01m_08165	plu1574	PluDJC_07760	-
PluTT01m_08170	plu1575	PluDJC_07765	-
PluTT01m_08175	plu1576	PluDJC_07770	-
PluTT01m_08180	plu1577	PluDJC_07775	-
PluTT01m_08185	plu1578	PluDJC_07780	-
PluTT01m_08190	plu1579	PluDJC_07785	-
-	plu1580	-	spurious
PluTT01m_08195	plu1581	PluDJC_07790	-
PluTT01m_08200	plu1582	PluDJC_07795	-
PluTT01m_08205	plu1583	PluDJC_07800	-
PluTT01m_08210	plu1584	PluDJC_07805	-
PluTT01m_08215	plu1585	PluDJC_07810	-
PluTT01m_08220	plu1586	PluDJC_07815	-
PluTT01m_08225	plu1587	PluDJC_07820	-
PluTT01m_08230	plu1588	PluDJC_07825	-
PluTT01m_08235	plu1589	PluDJC_07830	-
PluTT01m_08240	plu1590	PluDJC_07835	-
PluTT01m_08245	plu1591	PluDJC_07840	-
PluTT01m_08250	plu1592	PluDJC_07845	-
PluTT01m_08255	plu1593	PluDJC_07850	-
PluTT01m_08260	plu1594	PluDJC_07855	-
PluTT01m_08265	plu1595	PluDJC_07860	-
PluTT01m_08270	plu1596	PluDJC_07865	StartDiscrep
PluTT01m_08275	plu1597	PluDJC_07870	-
PluTT01m_08280	plu1598	PluDJC_07875	-
PluTT01m_08285	plu1599	PluDJC_07880	-
PluTT01m_08290	plu1600	PluDJC_07885	-
PluTT01m_08295	plu1601	PluDJC_07890	-
PluTT01m_08300	plu1602	PluDJC_07895	-
PluTT01m_08305	plu1603	PluDJC_07900	-
PluTT01m_08310	plu1604	PluDJC_07905	-
PluTT01m_08315	plu1605	PluDJC_07910	-
PluTT01m_08320	plu1606	PluDJC_07915	-
PluTT01m_08325	plu1607	-	isPseudo
PluTT01m_08330	plu1608	-	isPseudo
PluTT01m_08335	plu1609	-	-
PluTT01m_08340	-	-	spurious
PluTT01m_08345	plu1610	-	isPseudo
PluTT01m_08350	plu1611	PluDJC_08340	-
PluTT01m_08355	-	PluDJC_08345	missingGeneCall
PluTT01m_08360	plu1612	PluDJC_08350	-
PluTT01m_08365	plu1613	PluDJC_08355	-
PluTT01m_08370	plu1614	PluDJC_08360	-
PluTT01m_08375	plu1615	PluDJC_08365	StartDiscrep
PluTT01m_08380	plu1616	PluDJC_08370	-
PluTT01m_08385	plu1617	PluDJC_08375	-
PluTT01m_08390	plu1618	PluDJC_08380	-
PluTT01m_08395	plu1619	PluDJC_08385	-
PluTT01m_08400	plu1620	PluDJC_08390	-
PluTT01m_08405	plu1621	PluDJC_08395	-
PluTT01m_08410	plu1622	PluDJC_08400	-
PluTT01m_08415	plu1623	PluDJC_08405	-
PluTT01m_08420	plu1624	PluDJC_08410	isPseudo
PluTT01m_08425	-	PluDJC_08415	pseudoNotCalled
PluTT01m_08430	plu1625	PluDJC_08420	-
-	plu1626	-	spurious
PluTT01m_08435	plu1627	PluDJC_08425	-
PluTT01m_08440	plu1628	PluDJC_08430	StartDiscrep
PluTT01m_08445	plu1629	PluDJC_08435	-
PluTT01m_08450	plu1630	PluDJC_08440	StartDiscrep
PluTT01m_08455	plu1631	PluDJC_08445	-
PluTT01m_08460	plu1632	PluDJC_08450	StartDiscrep
PluTT01m_08465	plu1633	PluDJC_08455	-
PluTT01m_08470	plu1634	PluDJC_08460	-
PluTT01m_08475	plu1635	PluDJC_08465	-
PluTT01m_08480	-	PluDJC_08470	pseudoCoding
PluTT01m_08485	plu1636	PluDJC_08475	-
PluTT01m_08490	plu1637	PluDJC_08480	-
PluTT01m_08495	plu1638	PluDJC_08485	StartDiscrep
PluTT01m_08500	plu1639	PluDJC_08490	-
PluTT01m_08505	plu1640	PluDJC_08495	-
PluTT01m_08510	plu1641	PluDJC_08500	-
PluTT01m_08515	plu1642	PluDJC_08505	-
PluTT01m_08520	plu1643	PluDJC_08510	-
PluTT01m_08525	plu1644	PluDJC_08515	isPseudo
PluTT01m_08530	plu1645	PluDJC_08520(part)	isPseudo
PluTT01m_08535	plu1646	-	-
PluTT01m_08540	plu1647	PluDJC_08520(part)	isPseudo
PluTT01m_08545	plu1648	PluDJC_08525	-
PluTT01m_08550	plu1649	PluDJC_08530	StartDiscrep
PluTT01m_08555	plu1650	PluDJC_08535	StartDiscrep
PluTT01m_08560	plu1651	PluDJC_08540	-
PluTT01m_08565	plu1652	PluDJC_08545	-
PluTT01m_08570	plu1653	PluDJC_08550	-
PluTT01m_08575	plu1654	PluDJC_08555	-
PluTT01m_08580	plu1655	PluDJC_08560	-
PluTT01m_08585	plu1656	PluDJC_08565	-
PluTT01m_08590	plu1657	PluDJC_08570	-
PluTT01m_08595	plu1658	PluDJC_08575	-
PluTT01m_08600	plu1659	PluDJC_08580	-
PluTT01m_08605	plu1660	PluDJC_08585	-
PluTT01m_08610	plu1661	PluDJC_08590	-
PluTT01m_08615	plu1662	PluDJC_08595	-
PluTT01m_08620	plu1663	PluDJC_08600	-
PluTT01m_08625	plu1664	PluDJC_08605	-
PluTT01m_08630	plu1665	PluDJC_08610	-
PluTT01m_08635	plu1666	PluDJC_08615	-
PluTT01m_08640	plu1667	PluDJC_08620	-
-	plu1668	-	spurious
PluTT01m_08645	plu1669	PluDJC_08625	-
PluTT01m_08650	plu1670	PluDJC_08630	noPseudo
PluTT01m_08655	plu1671	PluDJC_08635	-
PluTT01m_08660	plu1672	PluDJC_08640	-
PluTT01m_08665	plu1673	PluDJC_08645	isPseudo
PluTT01m_08670	plu1674	PluDJC_08650	isPseudo
PluTT01m_08675	plu1675	PluDJC_08655	-
PluTT01m_08680	plu1676	PluDJC_08660	-
PluTT01m_08685	plu1677	PluDJC_08665	-
PluTT01m_08690	plu1678	PluDJC_08670	-
PluTT01m_08695	plu1679	PluDJC_08675	-
PluTT01m_08700	plu1680	PluDJC_08680	-
PluTT01m_08705	plu1681	PluDJC_08685	-
PluTT01m_08710	plu1682	PluDJC_08690	-
PluTT01m_08715	plu1683	PluDJC_08695	-
PluTT01m_08720	plu1684	PluDJC_08700	-
PluTT01m_08725	plu1685	PluDJC_08705	-
PluTT01m_08730	plu1686	PluDJC_08710	-
PluTT01m_08735	plu1687	PluDJC_08715	-
PluTT01m_08740	plu1688	PluDJC_08720	-
PluTT01m_08745	plu1689	PluDJC_08725	-
PluTT01m_08750	plu1690	PluDJC_08730	-
PluTT01m_08755	plu1691	PluDJC_08735	-
PluTT01m_08760	plu1692	PluDJC_08740	-
PluTT01m_08765	plu1693	PluDJC_08745	-
PluTT01m_08770	plu1694	PluDJC_08750	-
PluTT01m_08775	plu1695	-	-
PluTT01m_08780	plu1696	PluDJC_08755	-
PluTT01m_08785	plu1697	PluDJC_08760	-
PluTT01m_08790	plu1698	PluDJC_08765	-
PluTT01m_08795	plu1699	PluDJC_08770	-
PluTT01m_08800	plu1700	PluDJC_08775	-
PluTT01m_08805	plu1701	PluDJC_08780	-
PluTT01m_08810	plu1702	PluDJC_08785	-
PluTT01m_08815	plu1703	PluDJC_08790	-
PluTT01m_08820	plu1704	PluDJC_08795	-
PluTT01m_08825	plu1705	PluDJC_08800	-
PluTT01m_08830	plu1706	PluDJC_08805	-
PluTT01m_08835	plu1707	PluDJC_08810	-
PluTT01m_08840	plu1708	PluDJC_08815	-
-	plu1709	-	pseudoSkipped
PluTT01m_08845	plu1710	PluDJC_08820	isPseudo
PluTT01m_08850	plu1711	PluDJC_08825	-
PluTT01m_08855	plu1712	PluDJC_08830	-
PluTT01m_08860	plu1713	PluDJC_08835	-
PluTT01m_08865	plu1714	PluDJC_08840	-
PluTT01m_08870	plu1715	PluDJC_08845	-
PluTT01m_08875	plu1716	PluDJC_08850	-
PluTT01m_08880	plu1717	PluDJC_08855	-
PluTT01m_08885	plu1718	PluDJC_08860	-
PluTT01m_08890	plu1719	PluDJC_08865	-
PluTT01m_08895	plu1720	PluDJC_08870	-
PluTT01m_08900	plu1721	PluDJC_08875	-
PluTT01m_08905	plu1722	PluDJC_08880	StartDiscrep
PluTT01m_08915	plu1723	PluDJC_08890	-
PluTT01m_08920	plu1724	PluDJC_08895	-
PluTT01m_08925	plu1725	PluDJC_08900	-
PluTT01m_08930	plu1726	PluDJC_08905	-
PluTT01m_08935	plu1727	PluDJC_08910	StartDiscrep
PluTT01m_08940	plu1728	PluDJC_08915	-
PluTT01m_08945	plu1729	PluDJC_08920	-
PluTT01m_08950	plu1730	PluDJC_08925	-
PluTT01m_08955	-	PluDJC_08930	missingGeneCall
PluTT01m_08960	plu1731	PluDJC_08940	-
PluTT01m_08965	plu1732	PluDJC_08945	-
PluTT01m_08970	plu1733	PluDJC_08950	-
PluTT01m_08975	plu1734	PluDJC_08955	-
PluTT01m_08980	plu1735	PluDJC_08960	-
-	plu1736	-	spurious
PluTT01m_08985	plu1737	PluDJC_08965	-
PluTT01m_08990	plu1738	PluDJC_08970	-
PluTT01m_08995	plu1739	PluDJC_08975	-
PluTT01m_09000	plu1740	PluDJC_08980	StartDiscrep
PluTT01m_09005	plu1741	PluDJC_08985	-
PluTT01m_09010	plu1742	PluDJC_08990	-
PluTT01m_09015	plu1743	PluDJC_08995	-
PluTT01m_09020	plu1744	PluDJC_09000	-
PluTT01m_09025	plu1745	PluDJC_09005(part)	isPseudo
PluTT01m_09030	plu1746	-	-
PluTT01m_09035	plu1747	PluDJC_09005(part)	isPseudo
PluTT01m_09040	plu1748	PluDJC_09010	-
PluTT01m_09045	plu1749	PluDJC_09015	-
PluTT01m_09050	-	-	pseudoNotCalled
PluTT01m_09055	plu1750	PluDJC_09025	-
PluTT01m_09060	plu1751	PluDJC_09030	-
PluTT01m_09065	plu1752	PluDJC_09035	-
PluTT01m_09070	plu1753	PluDJC_09040	-
PluTT01m_09075	plu1754	PluDJC_09045	-
PluTT01m_09080	plu1755	PluDJC_09050	-
PluTT01m_09085	-	PluDJC_09055	pseudoCoding
PluTT01m_09087	plu1756	PluDJC_09057	isPseudo
-	plu1757	-	spurious
PluTT01m_09090	plu1758	PluDJC_09060	-
PluTT01m_09095	plu1759	PluDJC_09065	-
PluTT01m_09100	plu1760	PluDJC_09070	-
PluTT01m_09105	plu1761	-	-
PluTT01m_09110	plu1762	PluDJC_09075	StartDiscrep
PluTT01m_09115	plu1763	PluDJC_09080	-
PluTT01m_09120	plu1764	PluDJC_09085	-
PluTT01m_09125	plu1765	PluDJC_09090	-
PluTT01m_09130	plu1766	PluDJC_09095	-
PluTT01m_09135	plu1767	PluDJC_09100	-
PluTT01m_09140	plu1768	PluDJC_09105	-
PluTT01m_09145	plu1769	PluDJC_09110	-
PluTT01m_09150	plu1770	PluDJC_09115	-
-	plu1771	-	spurious
PluTT01m_09155	plu1772	PluDJC_09120	-
PluTT01m_09160	plu1773	PluDJC_09125	StartDiscrep
PluTT01m_09165	plu1774	PluDJC_09130	-
PluTT01m_09170	plu1775	PluDJC_09135	-
PluTT01m_09175	plu1776	PluDJC_09140	-
PluTT01m_09180	plu1777	PluDJC_09145	-
PluTT01m_09185	plu1778	PluDJC_09150	-
PluTT01m_09190	plu1779	PluDJC_09155	-
PluTT01m_09195	plu1780	PluDJC_09160	-
PluTT01m_09200	plu1781	PluDJC_09165	-
-	plu1782	-	spurious
-	plu1783	-	spurious
PluTT01m_09205	plu1784	PluDJC_09170	StartDiscrep
PluTT01m_09210	plu1785	PluDJC_09175	-
PluTT01m_09215	plu1786	PluDJC_09180	StartDiscrep
PluTT01m_09225	plu1787	PluDJC_09190	StartDiscrep
PluTT01m_09230	plu1788	-	-
PluTT01m_09235	plu1789	PluDJC_09195	-
PluTT01m_09240	plu1790	PluDJC_09205	isPseudo
PluTT01m_09245	plu1791	PluDJC_09435	-
PluTT01m_09250	plu1792	PluDJC_09440	-
PluTT01m_09255	plu1793	PluDJC_09445	-
PluTT01m_09260	plu1794	PluDJC_09450	-
PluTT01m_09265	plu1795	PluDJC_09455	-
PluTT01m_09270	plu1796	PluDJC_09460	-
-	plu1797	-	spurious
-	plu1798	-	spurious
PluTT01m_09275	plu1799	PluDJC_09465	-
PluTT01m_09280	plu1800	PluDJC_09470	-
PluTT01m_09285	plu1801	PluDJC_09475	-
PluTT01m_09290	plu1802	PluDJC_09480	-
PluTT01m_09295	plu1803	PluDJC_09485	StartDiscrep
PluTT01m_09300	plu1804	PluDJC_09490	-
PluTT01m_09305	plu1805	PluDJC_09495	-
PluTT01m_09310	plu1806	PluDJC_09500	-
PluTT01m_09315	plu1807	PluDJC_09505	-
PluTT01m_09320	plu1808	PluDJC_09510	-
PluTT01m_09325	plu1809	PluDJC_09515	-
PluTT01m_09330	plu1810	PluDJC_09520	-
PluTT01m_09335	plu1811	PluDJC_09525	-
PluTT01m_09340	plu1812	PluDJC_09530	StartDiscrep
PluTT01m_09345	plu1813	PluDJC_09535	-
PluTT01m_09350	plu1814	PluDJC_09540	-
PluTT01m_09355	plu1815	PluDJC_09545	-
PluTT01m_09360	plu1816	PluDJC_09550	-
PluTT01m_09365	plu1817	PluDJC_09555	-
PluTT01m_09370	plu1818	PluDJC_09560	-
PluTT01m_09375	plu1819	PluDJC_09565	-
PluTT01m_09380	plu1820	-	-
PluTT01m_09385	plu1821	PluDJC_09570	-
PluTT01m_09390	-	PluDJC_09575	missingGeneCall
PluTT01m_09395	plu1822	PluDJC_09580	StartDiscrep
PluTT01m_09400	plu1823	PluDJC_09585	-
PluTT01m_09405	plu1824	PluDJC_09590	-
PluTT01m_09410	-	PluDJC_09595	pseudoNotCalled
PluTT01m_09415	plu1825	PluDJC_09600	isPseudo
-	plu1826	-	spurious
PluTT01m_09420	-	PluDJC_09605	pseudoNotCalled
PluTT01m_09425	-	PluDJC_09610	missingGeneCall
PluTT01m_09430	plu1827	PluDJC_09615	-
PluTT01m_09435	plu1828	PluDJC_09620	-
-	plu1829	-	spurious
PluTT01m_09440	plu1830	-	-
PluTT01m_09445	plu1831	-	-
-	plu1832	-	spurious
PluTT01m_09450	plu1833	-	StartDiscrep
PluTT01m_09455	plu1834	-	-
-	plu1835	-	spurious
PluTT01m_09460	plu1836	-	-
PluTT01m_09465	plu1837	PluDJC_09625	-
PluTT01m_09470	plu1838+plu1839	PluDJC_09630	multiTT01
PluTT01m_09490	plu1840	PluDJC_09650	-
PluTT01m_09500	plu1841	PluDJC_09660	-
PluTT01m_09505	plu1842	PluDJC_09665	-
PluTT01m_09510	plu1843	PluDJC_09670	-
-	plu1844	-	spurious
PluTT01m_09515	plu1845	PluDJC_09675	noPseudo
-	plu1846	-	pseudoSkipped
PluTT01m_09520	-	PluDJC_09680	missingGeneCall
PluTT01m_09525	plu1847	PluDJC_09685	-
PluTT01m_09530	plu1848	PluDJC_09690	-
PluTT01m_09535	plu1849	PluDJC_09695	-
PluTT01m_09540	plu1850	PluDJC_09700	-
PluTT01m_09545	plu1851	PluDJC_09705	-
PluTT01m_09550	plu1852	PluDJC_09710	-
PluTT01m_09555	plu1853	PluDJC_09715	-
PluTT01m_09560	plu1854	PluDJC_09720	-
PluTT01m_09565	plu1855	PluDJC_09725	-
PluTT01m_09570	plu1856	PluDJC_09730	-
PluTT01m_09575	plu1857	PluDJC_09735	-
PluTT01m_09580	plu1858	PluDJC_09740	-
PluTT01m_09585	plu1859	-	-
PluTT01m_09590	plu1860+plu1861+plu1862	-	multiTT01
-	plu1863	-	spurious
PluTT01m_09592	plu1864	-	isPseudo
PluTT01m_09595	plu1865	-	isPseudo
PluTT01m_09600	plu1866	-	-
PluTT01m_09605	plu1867+plu1868	-	multiTT01
PluTT01m_09610	plu1869	-	StartDiscrep
PluTT01m_09615	plu1870	-	-
PluTT01m_09620	plu1871	-	-
PluTT01m_09625	plu1872	-	-
PluTT01m_09630	plu1873	-	-
PluTT01m_09635	plu1874	-	StartDiscrep
PluTT01m_09640	plu1875	-	-
PluTT01m_09645	plu1876	-	StartDiscrep
PluTT01m_09650	plu1877	PluDJC_09760	StartDiscrep
PluTT01m_09655	plu1878	PluDJC_09765	-
PluTT01m_09660	plu1879	PluDJC_09770	-
PluTT01m_09665	plu1880	PluDJC_09775	StartDiscrep
PluTT01m_09670	plu1881	PluDJC_09780	-
PluTT01m_09675	-	PluDJC_09785	pseudoNotCalled
PluTT01m_09680	plu1882	PluDJC_09790	-
PluTT01m_09685	plu1883	PluDJC_09795	StartDiscrep
PluTT01m_09690	plu1884	PluDJC_09800	-
PluTT01m_09695	plu1885	PluDJC_09805	-
PluTT01m_09700	plu1886	PluDJC_09810	-
PluTT01m_09705	-	PluDJC_09815	pseudoNotCalled
PluTT01m_09710	plu1887	PluDJC_09820	-
PluTT01m_09715	plu1888	PluDJC_09825	isPseudo
PluTT01m_09720	plu1889	PluDJC_09830	-
PluTT01m_09725	plu1890	PluDJC_09835	-
PluTT01m_09730	plu1891	PluDJC_09840	-
PluTT01m_09735	plu1892	PluDJC_09845	isPseudo
PluTT01m_09740	plu1893	PluDJC_09850	-
PluTT01m_09745	plu1894	PluDJC_09855	isPseudo
PluTT01m_09750	plu1895	PluDJC_09860	-
PluTT01m_09755	plu1896	PluDJC_09865	-
PluTT01m_09760	plu1897	PluDJC_09870	-
PluTT01m_09765	-	PluDJC_09875	spurious
PluTT01m_09770	plu1898	PluDJC_09880	-
PluTT01m_09775	plu1899	PluDJC_09885	-
PluTT01m_09780	plu1900	PluDJC_09890	-
PluTT01m_09785	plu1901	PluDJC_09895	-
PluTT01m_09790	plu1902	PluDJC_09900	StartDiscrep
PluTT01m_09795	plu1903	PluDJC_09905	-
PluTT01m_09800	plu1904	-	-
PluTT01m_09805	plu1905	-	-
PluTT01m_09810	plu1906	PluDJC_09910	-
PluTT01m_09815	plu1907	PluDJC_09915	-
PluTT01m_09820	plu1908	PluDJC_09920	-
-	plu1909	-	spurious
PluTT01m_09825	plu1910	PluDJC_09925	-
PluTT01m_09830	plu1911	PluDJC_09930	StartDiscrep
PluTT01m_09835	plu1912	PluDJC_09935	-
PluTT01m_09840	plu1913	PluDJC_09940	-
PluTT01m_09845	plu1914	PluDJC_09945	-
PluTT01m_09850	plu1915	PluDJC_09950	-
PluTT01m_09855	plu1916	PluDJC_09955	-
PluTT01m_09860	plu1917	PluDJC_09960	-
PluTT01m_09865	plu1918	PluDJC_09965	-
PluTT01m_09870	plu1919	PluDJC_09970	-
PluTT01m_09875	plu1920	PluDJC_09975	-
PluTT01m_09880	plu1921	PluDJC_09980	-
PluTT01m_09885	plu1922	PluDJC_09985	-
PluTT01m_09890	plu1923	PluDJC_09990	StartDiscrep
PluTT01m_09895	plu1924	PluDJC_09995	-
PluTT01m_09900	plu1925	PluDJC_10000	-
PluTT01m_09905	plu1926	PluDJC_10005	-
PluTT01m_09910	plu1927	PluDJC_10010	-
PluTT01m_09915	plu1928	PluDJC_10015	-
PluTT01m_09920	plu1929	PluDJC_10020	-
PluTT01m_09925	plu1930	PluDJC_10025	-
[truncated: 3,110 more rows]
